# Supplementary material for: Sources of exposure to non-tobacco nicotine electronic nicotine delivery systems and associations with susceptibility to use and use behaviors among young adults in the United States
Source: PLoS One. 2024 May 8;19(5):e0299533. doi: 10.1371/journal.pone.0299533 (PMC11078344; doi:10.1371/journal.pone.0299533)
Supplement: S1 Data — (XLSX) [file pone.0299533.s001.xlsx]

## Sheet: TFN data
Group	Age	Sex	Hispanic_NY	Race_Correct	Number_Race_Categories_Endorsed	Race_White	Race_Black	Race_Asian	Race_NAmerican	Race_PacificIslander	Race_Other	Race_Latino_Only	Multi_Write_In	Race_Multiracial	Race_Latino	Race_Other_TEXT	LT_Total_Tob_Products	Any_LT_Tob_Product	LT_Total_Vape_Products	Any_LT_Vape_Product	LT_Total_Trad_Tob_Products	Any_LT_Trad_Tob_Product	LT_Product_MJ	LT_Product_Alc	PM_Total_Tob_Products	Any_PM_Tob_Product	PM_Total_Vape_Products	Any_PM_Vape_Product	PM_Total_Trad_Tob_Products	Any_PM_Trad_Tob_Product	TNF_Contents	Att_Check	TNF_Vape_Heard	TFN_Vape	TFN_PM_Vape_Freq	Total_TFN_Ecig_Exposure	Any_Ecig_Exposure_Store	Any_Ecig_Exposure_Billboard	Any_Ecig_Exposure_Social_Media	Any_Ecig_Exposure_Websites	Any_Ecig_Exposure_Print_Media	Any_Ecig_Exposure_Radio	Any_Ecig_Exposure_TV	Any_Ecig_Exposure_Streaming	Any_Ecig_Exposure_Gaming	Any_Ecig_Exposure_Other_TEXT	Any_Ecig_Exposure_Other	Any_Ecig_Store_NY	Any_Ecig_Billboard_NY
2	25	1	0	1	1	1	0	0	0	0	0	-999	-999	0	0	-999	12	1	7	1	5	1	1	1	0	0	0	0	0	0	1	2	1	1	0	4	3	1	2	0	0	2	0	0	0	-999	2	1	1
5	24	1	1	8	1	1	0	0	0	0	0	-999	-999	0	1	-999	12	1	7	1	5	1	0	1	5	1	3	1	2	1	3	2	1	1	0	0	3	3	3	3	3	3	3	3	3	-999	3	1	1
5	19	1	1	8	1	1	0	0	0	0	0	-999	-999	0	1	-999	9	1	5	1	4	1	1	1	5	1	3	1	2	1	1	2	1	1	30	7	3	1	3	3	3	0	0	1	2	YouTube	3	1	1
5	20	1	1	13	1	0	0	0	0	0	1	-999	-999	0	1	-999	7	1	4	1	3	1	1	1	5	1	4	1	1	1	1	2	1	1	19	5	1	3	3	3	0	0	2	2	3	-999	0	1	1
3	23	1	0	1	1	1	0	0	0	0	0	-999	-999	0	0	-999	3	1	0	0	3	1	1	1	1	1	0	0	1	1	1	2	1	-999	-999	9	3	3	3	3	2	1	3	1	1	-999	2	1	1
4	18	1	0	1	1	1	0	0	0	0	0	-999	-999	0	0	-999	7	1	4	1	3	1	1	1	2	1	2	1	0	0	1	2	1	1	7	8	3	2	2	2	2	1	2	1	0	-999	2	1	1
4	25	1	0	1	1	1	0	0	0	0	0	-999	-999	0	0	-999	11	1	6	1	5	1	1	1	1	1	1	1	0	0	1	2	1	1	1	9	2	1	2	2	1	1	1	1	1	-999	0	1	1
5	21	1	0	1	1	1	0	0	0	0	0	-999	-999	0	0	-999	10	1	6	1	4	1	1	1	10	1	6	1	4	1	1	2	1	1	30	2	3	1	0	2	1	1	1	0	0	-999	0	1	1
5	18	0	1	8	1	1	0	0	0	0	0	-999	-999	0	1	-999	4	1	3	1	1	1	1	1	4	1	3	1	1	1	4	2	1	1	8	7	0	2	1	2	1	0	1	0	1	-999	3	0	1
5	25	1	1	13	1	0	0	0	0	0	1	-999	-999	0	1	-999	11	1	6	1	5	1	1	1	11	1	6	1	5	1	4	2	1	1	21	0	3	0	3	1	2	0	2	2	0	Neighbors	0	1	0
3	23	0	1	11	1	0	0	0	1	0	0	-999	-999	0	1	-999	1	1	0	0	1	1	0	1	1	1	0	0	1	1	1	2	0	-999	-999	8	3	3	3	2	3	1	0	3	1	-999	0	1	1
3	21	1	0	1	1	1	0	0	0	0	0	-999	-999	0	0	-999	3	1	0	0	3	1	0	1	2	1	0	0	2	1	1	2	1	-999	-999	4	3	1	3	3	0	0	0	2	0	-999	0	1	1
5	22	1	0	1	1	1	0	0	0	0	0	-999	-999	0	0	-999	9	1	5	1	4	1	1	1	9	1	5	1	4	1	1	2	1	1	5	4	3	0	2	2	2	0	1	0	0	-999	0	1	0
3	23	1	0	1	1	1	0	0	0	0	0	-999	-999	0	0	-999	10	1	5	1	5	1	0	1	3	1	0	0	3	1	1	2	1	1	0	4	3	0	0	0	1	1	2	1	1	-999	0	1	0
4	24	1	0	3	1	0	0	1	0	0	0	-999	-999	0	0	-999	10	1	6	1	4	1	1	1	1	1	1	1	0	0	1	2	0	-999	-999	7	3	1	1	2	0	0	1	2	1	N/A	0	1	1
3	25	1	0	1	1	1	0	0	0	0	0	-999	-999	0	0	-999	8	1	3	1	5	1	0	1	1	1	0	0	1	1	1	2	1	0	-999	8	3	1	2	2	2	2	2	1	0	-999	0	1	1
4	21	0	0	1	1	1	0	0	0	0	0	-999	-999	0	0	-999	9	1	6	1	3	1	1	1	4	1	4	1	0	0	1	2	1	1	30	8	3	0	3	2	1	1	2	2	1	-999	0	1	0
4	23	0	1	8	1	1	0	0	0	0	0	-999	-999	0	1	-999	7	1	5	1	2	1	1	1	5	1	5	1	0	0	1	2	0	-999	-999	6	3	0	3	1	1	1	0	2	0	-999	0	1	0
5	19	1	0	1	1	1	0	0	0	0	0	-999	-999	0	0	-999	10	1	6	1	4	1	1	1	5	1	3	1	2	1	1	2	1	1	30	7	3	0	3	2	1	0	1	1	1	-999	0	1	0
2	20	0	0	1	1	1	0	0	0	0	0	-999	-999	0	0	-999	8	1	6	1	2	1	1	1	0	0	0	0	0	0	1	2	0	-999	-999	10	3	1	3	1	1	1	1	1	1	Real life	3	1	1
5	24	0	0	2	1	0	1	0	0	0	0	-999	-999	0	0	-999	4	1	3	1	1	1	1	1	4	1	3	1	1	1	1	2	1	2	-999	6	3	2	2	2	2	0	3	2	0	-999	0	1	1
3	23	1	0	1	1	1	0	0	0	0	0	-999	-999	0	0	-999	7	1	4	1	3	1	1	1	1	1	0	0	1	1	4	2	0	-999	-999	3	3	2	2	1	0	0	0	1	1	Restraunts	0	1	1
2	23	1	0	2	1	0	1	0	0	0	0	-999	-999	0	0	-999	1	1	0	0	1	1	0	0	0	0	0	0	0	0	2	2	0	-999	-999	3	2	0	1	0	0	0	1	1	0	-999	0	1	0
4	18	1	0	1	1	1	0	0	0	0	0	-999	-999	0	0	-999	9	1	6	1	3	1	1	1	3	1	3	1	0	0	1	2	1	1	3	1	3	0	2	1	0	0	0	3	1	College Campus	3	1	0
5	21	1	0	1	1	1	0	0	0	0	0	-999	-999	0	0	-999	10	1	7	1	3	1	1	1	6	1	4	1	2	1	1	2	0	-999	-999	0	2	2	1	1	2	2	1	1	2	-999	0	1	1
4	20	0	1	8	1	1	0	0	0	0	0	-999	-999	0	1	-999	3	1	1	1	2	1	1	1	1	1	1	1	0	0	1	2	1	2	-999	3	3	1	1	1	1	0	0	1	1	-999	0	1	1
2	21	0	0	14	2	1	1	0	0	0	0	-999	-999	1	0	-999	4	1	2	1	2	1	1	1	0	0	0	0	0	0	1	2	0	-999	-999	10	1	1	1	1	1	1	1	1	1	-999	1	1	1
4	21	1	0	14	2	1	0	1	0	0	0	-999	-999	1	0	-999	5	1	5	1	0	0	1	1	5	1	5	1	0	0	1	2	1	1	2	5	2	1	2	2	3	0	0	1	0	Ads	1	1	1
5	20	1	0	2	1	0	1	0	0	0	0	-999	-999	0	0	-999	4	1	1	1	3	1	1	1	3	1	1	1	2	1	1	2	0	-999	-999	5	3	0	3	0	3	1	3	3	0	-999	0	1	0
3	24	1	0	1	1	1	0	0	0	0	0	-999	-999	0	0	-999	2	1	0	0	2	1	1	1	2	1	0	0	2	1	1	2	0	-999	-999	0	3	2	3	2	3	2	2	2	3	Home	2	1	1
3	20	1	0	1	1	1	0	0	0	0	0	-999	-999	0	0	-999	5	1	2	1	3	1	1	1	2	1	0	0	2	1	1	2	1	2	-999	3	3	1	0	2	0	0	0	0	0	-999	0	1	1
5	19	0	0	1	1	1	0	0	0	0	0	-999	-999	0	0	-999	8	1	6	1	2	1	1	1	5	1	3	1	2	1	1	2	1	1	15	9	3	2	3	1	3	1	2	2	3	-999	1	1	1
4	18	0	1	15	2	1	0	1	0	0	0	-999	-999	1	1	-999	6	1	4	1	2	1	1	1	4	1	4	1	0	0	1	2	1	1	30	5	3	1	2	0	2	0	0	2	1	-999	0	1	1
4	21	0	0	1	1	1	0	0	0	0	0	-999	-999	0	0	-999	4	1	4	1	0	0	1	1	4	1	4	1	0	0	1	2	1	1	17	5	3	0	2	1	0	0	1	1	0	-999	0	1	0
2	20	0	1	8	1	1	0	0	0	0	0	0	-999	0	1	Hispanic	1	1	0	0	1	1	0	1	0	0	0	0	0	0	3	2	1	-999	-999	2	3	0	2	2	0	0	0	2	0	-999	0	1	0
3	22	0	1	8	1	1	0	0	0	0	0	-999	-999	0	1	-999	1	1	0	0	1	1	0	1	1	1	0	0	1	1	1	2	1	-999	-999	7	3	2	3	1	1	1	1	2	1	-999	0	1	1
2	22	1	1	6	0	0	0	0	0	0	0	1	-999	0	1	Hispanic	1	1	0	0	1	1	0	1	0	0	0	0	0	0	4	2	1	-999	-999	2	3	0	1	1	1	2	3	1	0	-999	0	1	0
2	22	0	0	7	1	0	0	0	0	0	1	-999	-999	0	0	Nicaragua	1	1	0	0	1	1	0	1	0	0	0	0	0	0	1	2	1	-999	-999	8	3	1	3	3	2	2	3	0	1	Stores	3	1	1
1	19	0	1	9	1	0	1	0	0	0	0	-999	-999	0	1	-999	0	0	0	0	0	0	0	0	0	0	0	0	0	0	1	2	1	-999	-999	6	3	1	2	1	0	0	1	0	0	News channel	2	1	1
1	18	0	0	3	1	0	0	1	0	0	0	-999	-999	0	0	-999	0	0	0	0	0	0	0	0	0	0	0	0	0	0	1	2	1	-999	-999	1	2	0	0	0	0	0	0	0	0	-999	0	1	0
1	19	1	1	8	1	1	0	0	0	0	0	-999	-999	0	1	-999	0	0	0	0	0	0	0	0	0	0	0	0	0	0	1	2	1	-999	-999	6	3	1	2	1	0	0	1	0	1	-999	0	1	1
1	24	0	0	1	1	1	0	0	0	0	0	-999	-999	0	0	-999	0	0	0	0	0	0	1	1	0	0	0	0	0	0	1	2	1	-999	-999	2	3	0	0	0	0	0	0	0	0	Tv ads	2	1	0
1	18	1	0	14	2	1	0	1	0	0	0	-999	-999	1	0	-999	0	0	0	0	0	0	0	0	0	0	0	0	0	0	1	2	1	-999	-999	2	3	0	2	1	0	0	1	1	1	School	3	1	0
1	21	1	0	1	1	1	0	0	0	0	0	-999	-999	0	0	-999	0	0	0	0	0	0	0	1	0	0	0	0	0	0	1	2	1	-999	-999	3	2	0	1	0	1	0	0	1	1	-999	0	1	0
1	20	0	1	8	1	1	0	0	0	0	0	-999	-999	0	1	-999	0	0	0	0	0	0	0	0	0	0	0	0	0	0	1	2	1	-999	-999	7	3	1	3	2	0	0	2	2	2	-999	0	1	1
1	20	0	0	1	1	1	0	0	0	0	0	-999	-999	0	0	-999	0	0	0	0	0	0	0	1	0	0	0	0	0	0	1	2	1	-999	-999	5	3	2	1	1	1	0	2	1	0	-999	0	1	1
1	18	0	0	7	1	0	0	0	0	0	1	-999	-999	0	0	-999	0	0	0	0	0	0	0	0	0	0	0	0	0	0	1	2	1	-999	-999	8	3	2	2	3	2	2	1	1	2	-999	0	1	1
1	21	1	1	8	1	1	0	0	0	0	0	-999	-999	0	1	-999	0	0	0	0	0	0	0	0	0	0	0	0	0	0	3	2	1	-999	-999	9	3	1	1	1	2	1	2	1	0	Grocery storss	2	1	1
1	19	0	0	1	1	1	0	0	0	0	0	-999	-999	0	0	-999	0	0	0	0	0	0	0	1	0	0	0	0	0	0	3	2	1	-999	-999	7	3	1	3	0	0	1	2	3	3		0	1	1
1	23	1	0	2	1	0	1	0	0	0	0	-999	-999	0	0	-999	0	0	0	0	0	0	0	0	0	0	0	0	0	0	3	2	1	-999	-999	9	2	1	3	2	0	1	2	2	2	-999	2	1	1
1	18	0	1	9	1	0	1	0	0	0	0	-999	-999	0	1	-999	0	0	0	0	0	0	0	1	0	0	0	0	0	0	1	2	1	-999	-999	9	2	2	2	2	2	0	2	2	2	Outside	2	1	1
2	18	0	0	1	1	1	0	0	0	0	0	-999	-999	0	0	-999	7	1	5	1	2	1	1	1	0	0	0	0	0	0	1	2	1	1	0	9	3	2	3	3	1	1	1	2	1	-999	0	1	1
2	23	1	1	8	1	1	0	0	0	0	0	-999	-999	0	1	-999	4	1	4	1	0	0	1	1	0	0	0	0	0	0	1	2	1	1	0	6	2	3	3	3	0	0	0	1	1	-999	0	1	1
2	22	0	1	6	0	0	0	0	0	0	0	1	-999	0	1	Hispanic	5	1	5	1	0	0	1	1	0	0	0	0	0	0	1	2	1	0	-999	7	2	0	1	2	0	1	2	1	0	Parents	3	1	0
2	19	1	0	14	3	1	1	1	0	0	0	-999	-999	1	0	-999	2	1	2	1	0	0	0	1	0	0	0	0	0	0	1	2	1	1	0	8	3	2	3	1	2	1	2	1	3	-999	0	1	1
2	18	0	0	1	1	1	0	0	0	0	0	-999	-999	0	0	-999	3	1	2	1	1	1	0	1	0	0	0	0	0	0	2	2	1	1	0	6	2	2	1	2	0	0	0	2	1	-999	3	1	1
2	18	1	0	14	2	1	0	1	0	0	0	-999	-999	1	0	-999	4	1	3	1	1	1	1	1	0	0	0	0	0	0	1	2	1	0	-999	9	3	2	2	2	2	2	2	2	2	Neighbors	2	1	1
2	25	0	0	3	1	0	0	1	0	0	0	-999	-999	0	0	-999	10	1	7	1	3	1	1	1	0	0	0	0	0	0	1	2	1	0	-999	6	3	1	3	2	2	1	2	2	1	World of mouth	3	1	1
2	18	1	1	15	2	1	0	0	1	0	0	-999	-999	1	1	-999	6	1	5	1	1	1	1	1	0	0	0	0	0	0	1	2	1	0	-999	10	3	1	3	2	1	2	1	1	1	Out in public	2	1	1
2	21	0	0	1	1	1	0	0	0	0	0	-999	-999	0	0	-999	9	1	7	1	2	1	1	1	0	0	0	0	0	0	4	2	1	0	-999	8	2	2	2	2	1	1	1	2	2	-999	2	1	1
2	20	0	1	15	4	1	1	1	0	0	1	0	1	1	1	Multimix	11	1	7	1	4	1	1	0	0	0	0	0	0	0	3	2	1	1	0	9	2	2	2	2	2	2	2	2	2	Random	0	1	1
2	19	0	0	2	1	0	1	0	0	0	0	-999	-999	0	0	-999	3	1	2	1	1	1	1	1	0	0	0	0	0	0	1	2	1	1	1	9	2	2	2	2	2	2	2	2	2	-999	0	1	1
2	18	1	0	2	1	0	1	0	0	0	0	-999	-999	0	0	-999	2	1	1	1	1	1	0	1	0	0	0	0	0	0	3	2	1	0	-999	8	1	2	3	2	1	3	1	0	0	-999	2	1	1
2	23	1	0	2	1	0	1	0	0	0	0	-999	-999	0	0	-999	3	1	2	1	1	1	1	0	0	0	0	0	0	0	3	2	1	1	1	8	3	1	1	3	2	2	2	2	1	-999	0	1	1
2	20	0	1	9	1	0	1	0	0	0	0	-999	-999	0	1	-999	2	1	1	1	1	1	0	0	0	0	0	0	0	0	2	2	1	0	-999	10	2	2	1	3	2	1	2	1	2	-999	2	1	1
3	21	0	0	1	1	1	0	0	0	0	0	-999	-999	0	0	-999	1	1	0	0	1	1	0	0	1	1	0	0	1	1	3	2	1	-999	-999	1	0	0	0	0	0	0	2	2	0	-999	0	0	0
3	23	0	0	1	1	1	0	0	0	0	0	-999	-999	0	0	-999	4	1	3	1	1	1	1	1	1	1	0	0	1	1	1	2	1	2	-999	0	1	0	3	2	1	0	3	3	0	Friends	3	1	0
3	21	1	1	9	1	0	1	0	0	0	0	-999	-999	0	1	-999	4	1	3	1	1	1	1	1	1	1	0	0	1	1	1	2	1	0	-999	3	3	1	1	0	1	0	0	2	0	-999	0	1	1
3	23	0	0	2	1	0	1	0	0	0	0	-999	-999	0	0	-999	1	1	0	0	1	1	1	1	1	1	0	0	1	1	1	2	1	-999	-999	3	2	1	2	0	0	0	2	0	0	-999	0	1	1
3	23	0	0	1	1	1	0	0	0	0	0	-999	-999	0	0	-999	13	1	7	1	6	1	1	1	1	1	0	0	1	1	4	2	1	1	0	8	3	0	2	2	2	1	1	3	2	-999	1	1	0
3	23	1	0	2	1	0	1	0	0	0	0	-999	-999	0	0	-999	6	1	2	1	4	1	1	1	2	1	0	0	2	1	1	2	1	1	0	6	3	1	3	0	2	0	2	1	1	-999	0	1	1
3	18	1	0	1	1	1	0	0	0	0	0	-999	-999	0	0	-999	2	1	0	0	2	1	0	1	2	1	0	0	2	1	1	2	1	-999	-999	7	2	2	2	2	1	1	2	1	0	Sponsor	2	1	1
3	20	0	0	2	1	0	1	0	0	0	0	-999	-999	0	0	-999	2	1	0	0	2	1	0	0	2	1	0	0	2	1	3	2	1	-999	-999	4	3	1	3	1	1	2	3	0	0	People who use them	2	1	1
3	18	1	1	6	0	0	0	0	0	0	0	1	-999	0	1	Hispanic	1	1	0	0	1	1	0	1	1	1	0	0	1	1	3	2	1	-999	-999	2	2	0	3	2	0	1	0	0	0	-999	1	1	0
3	21	0	1	11	1	0	0	0	1	0	0	-999	-999	0	1	-999	4	1	3	1	1	1	1	1	1	1	0	0	1	1	1	2	1	1	6	8	3	1	2	3	2	1	3	2	1	-999	2	1	1
3	24	0	0	3	1	0	0	1	0	0	0	-999	-999	0	0	-999	1	1	0	0	1	1	1	1	1	1	0	0	1	1	3	2	1	-999	-999	8	1	1	2	1	1	1	1	0	1	-999	0	1	1
3	18	1	0	2	1	0	1	0	0	0	0	-999	-999	0	0	-999	2	1	0	0	2	1	1	1	2	1	0	0	2	1	1	2	1	-999	-999	9	1	2	2	2	3	2	2	2	2	-999	2	1	1
3	21	0	1	10	1	0	0	1	0	0	0	-999	-999	0	1	-999	7	1	3	1	4	1	1	1	2	1	0	0	2	1	1	2	1	1	0	5	1	0	2	0	2	2	1	0	3	-999	1	1	0
3	24	0	0	1	1	1	0	0	0	0	0	-999	-999	0	0	-999	1	1	0	0	1	1	1	1	1	1	0	0	1	1	1	2	1	-999	-999	9	2	2	2	2	2	2	2	2	2	N/A	0	1	1
3	19	0	0	1	1	1	0	0	0	0	0	-999	-999	0	0	Italian	9	1	7	1	2	1	1	1	1	1	0	0	1	1	3	2	1	1	0	9	2	1	1	2	3	2	3	3	2	Online	0	1	1
3	21	1	0	2	1	0	1	0	0	0	0	-999	-999	0	0	-999	7	1	5	1	2	1	1	1	2	1	0	0	2	1	1	2	1	1	0	10	2	2	2	2	2	2	2	2	2	-999	2	1	1
3	20	1	0	14	2	1	0	0	1	0	0	-999	-999	1	0	-999	2	1	0	0	2	1	0	1	2	1	0	0	2	1	1	2	1	-999	-999	0	3	2	2	3	2	2	2	2	2	On Snapchat ads	2	1	1
3	20	0	0	2	1	0	1	0	0	0	0	-999	-999	0	0	-999	1	1	0	0	1	1	0	0	1	1	0	0	1	1	3	2	1	-999	-999	10	2	1	1	2	2	1	2	3	2	-999	1	1	1
3	25	0	0	2	1	0	1	0	0	0	0	-999	-999	0	0	-999	9	1	6	1	3	1	1	1	1	1	0	0	1	1	1	2	1	2	-999	10	3	2	3	3	2	2	3	3	3	-999	2	1	1
4	25	0	0	3	1	0	0	1	0	0	0	-999	-999	0	0	-999	1	1	1	1	0	0	1	1	1	1	1	1	0	0	1	2	1	0	-999	2	0	1	0	0	1	0	0	0	0	-999	0	0	1
4	18	0	0	1	1	1	0	0	0	0	0	-999	-999	0	0	-999	5	1	4	1	1	1	1	1	2	1	2	1	0	0	1	2	1	1	30	2	3	0	2	0	1	0	0	1	1	-999	0	1	0
4	21	1	0	1	1	1	0	0	0	0	0	-999	-999	0	0	-999	2	1	2	1	0	0	1	1	1	1	1	1	0	0	4	2	1	2	-999	2	3	0	1	0	0	0	1	0	2	-999	0	1	0
4	18	0	1	8	1	1	0	0	0	0	0	-999	-999	0	1	-999	5	1	5	1	0	0	1	1	5	1	5	1	0	0	1	2	1	1	0	7	3	1	2	1	1	0	1	1	0	-999	0	1	1
4	19	0	0	2	1	0	1	0	0	0	0	-999	-999	0	0	-999	1	1	1	1	0	0	1	1	1	1	1	1	0	0	1	2	1	2	-999	0	3	1	2	1	1	0	2	1	0	-999	0	1	1
4	19	0	0	2	1	0	1	0	0	0	0	-999	-999	0	0	-999	5	1	5	1	0	0	1	1	5	1	5	1	0	0	1	2	1	1	7	8	1	1	1	1	1	1	1	1	1	-999	1	1	1
4	20	1	0	1	1	1	0	0	0	0	0	-999	-999	0	0	-999	13	1	7	1	6	1	1	1	2	1	2	1	0	0	1	2	1	1	30	0	0	2	0	0	0	0	3	2	3	-999	0	0	1
4	19	1	0	1	1	1	0	0	0	0	0	-999	-999	0	0	-999	9	1	5	1	4	1	1	1	2	1	2	1	0	0	1	2	1	1	2	9	3	1	1	1	1	1	1	1	1	-999	0	1	1
4	19	0	0	14	2	1	0	0	1	0	0	-999	-999	1	0	-999	6	1	5	1	1	1	1	1	4	1	4	1	0	0	1	2	1	1	3	5	3	3	3	2	2	0	2	0	0	-999	0	1	1
4	19	0	1	15	2	0	1	0	1	0	0	-999	-999	1	1	-999	4	1	4	1	0	0	1	1	3	1	3	1	0	0	1	2	1	1	30	3	3	1	0	0	0	0	0	1	0	N/a	0	1	1
4	18	0	1	8	1	1	0	0	0	0	0	-999	-999	0	1	-999	6	1	5	1	1	1	1	1	3	1	3	1	0	0	1	2	1	1	0	3	3	0	2	2	1	1	0	0	0	-999	0	1	0
4	22	0	0	14	2	1	0	0	1	0	0	-999	-999	1	0	-999	3	1	2	1	1	1	0	1	1	1	1	1	0	0	1	2	1	2	-999	3	2	2	2	2	2	1	2	1	0	Not sure	0	1	1
4	21	1	1	8	1	1	0	0	0	0	0	-999	-999	0	1	-999	4	1	4	1	0	0	1	0	4	1	4	1	0	0	1	2	1	1	30	2	3	1	3	2	1	1	1	1	1	-999	0	1	1
4	25	0	0	1	1	1	0	0	0	0	0	-999	-999	0	0	-999	4	1	4	1	0	0	1	1	4	1	4	1	0	0	2	2	1	1	30	3	3	0	3	3	1	0	0	0	0	-999	0	1	0
4	20	1	1	9	1	0	1	0	0	0	0	-999	-999	0	1	-999	8	1	6	1	2	1	1	1	2	1	2	1	0	0	1	2	1	1	2	3	3	0	3	0	2	0	0	2	2	-999	0	1	0
4	22	1	0	1	1	1	0	0	0	0	0	-999	-999	0	0	-999	7	1	5	1	2	1	1	1	2	1	2	1	0	0	1	2	1	1	5	3	1	0	2	0	0	0	0	1	0	-999	0	1	0
4	18	1	0	2	1	0	1	0	0	0	0	-999	-999	0	0	-999	10	1	7	1	3	1	1	1	1	1	1	1	0	0	1	2	1	1	25	4	3	0	3	0	3	0	2	2	0	-999	0	1	0
4	22	1	0	1	1	1	0	0	0	0	0	-999	-999	0	0	-999	8	1	6	1	2	1	1	1	1	1	1	1	0	0	1	2	1	1	0	5	3	1	3	1	0	2	2	0	1	-999	0	1	1
4	18	1	0	3	1	0	0	1	0	0	0	-999	-999	0	0	-999	6	1	6	1	0	0	1	1	6	1	6	1	0	0	1	2	1	1	4	8	3	2	3	2	1	2	1	1	1	-999	0	1	1
4	20	1	0	2	1	0	1	0	0	0	0	-999	-999	0	0	-999	1	1	1	1	0	0	0	0	1	1	1	1	0	0	1	2	1	1	30	1	0	0	1	0	0	0	0	0	0	-999	0	0	0
4	18	0	1	8	1	1	0	0	0	0	0	-999	-999	0	1	-999	8	1	6	1	2	1	1	1	2	1	2	1	0	0	1	2	1	2	-999	9	3	2	3	2	1	2	2	3	2	N/a	0	1	1
4	21	0	0	1	1	1	0	0	0	0	0	-999	-999	0	0	-999	11	1	7	1	4	1	1	1	2	1	2	1	0	0	1	2	1	1	30	6	3	0	2	2	1	0	2	1	0	-999	0	1	0
4	19	0	0	1	1	1	0	0	0	0	0	-999	-999	0	0	-999	8	1	5	1	3	1	1	1	3	1	3	1	0	0	1	2	1	1	28	5	3	0	2	0	0	0	1	2	1	-999	0	1	0
4	22	1	1	9	1	0	1	0	0	0	0	-999	-999	0	1	-999	3	1	3	1	0	0	1	1	3	1	3	1	0	0	2	2	1	2	-999	6	1	1	2	1	1	0	2	2	2	None	0	1	1
4	22	1	0	2	1	0	1	0	0	0	0	-999	-999	0	0	-999	2	1	2	1	0	0	0	0	1	1	1	1	0	0	3	2	1	0	-999	7	1	2	1	1	2	1	0	1	3	Heronie	0	1	1
4	19	1	0	2	1	0	1	0	0	0	0	-999	-999	0	0	-999	1	1	1	1	0	0	1	1	1	1	1	1	0	0	1	2	1	0	-999	2	0	0	0	3	2	2	0	1	0	-999	0	0	0
4	22	0	0	1	1	1	0	0	0	0	0	-999	-999	0	0	-999	4	1	4	1	0	0	1	1	4	1	4	1	0	0	1	2	1	1	8	9	2	2	3	2	2	2	2	2	3	-999	2	1	1
4	21	1	0	1	1	1	0	0	0	0	0	-999	-999	0	0	-999	10	1	6	1	4	1	1	1	2	1	2	1	0	0	1	2	1	1	4	6	3	1	3	2	1	0	2	2	1	Smoke shops	3	1	1
4	19	0	1	8	1	1	0	0	0	0	0	-999	-999	0	1	-999	1	1	1	1	0	0	1	0	1	1	1	1	0	0	1	2	1	1	0	3	2	0	2	0	2	0	0	0	0	-999	0	1	0
4	23	1	0	1	1	1	0	0	0	0	0	-999	-999	0	0	-999	10	1	7	1	3	1	1	1	1	1	1	1	0	0	1	2	1	1	30	9	1	2	3	2	2	3	1	2	1	-999	2	1	1
4	18	0	0	1	1	1	0	0	0	0	0	-999	-999	0	0	-999	13	1	7	1	6	1	1	1	3	1	3	1	0	0	1	2	1	1	6	7	2	1	2	2	2	3	2	2	2	-999	0	1	1
4	21	0	0	3	1	0	0	1	0	0	0	-999	-999	0	0	-999	6	1	6	1	0	0	1	0	4	1	4	1	0	0	1	2	1	1	12	8	2	1	1	2	2	2	0	2	2	None	0	1	1
4	19	0	1	6	0	0	0	0	0	0	0	1	-999	0	1	hispanic	3	1	3	1	0	0	1	0	1	1	1	1	0	0	3	2	1	1	2	9	1	2	2	2	1	1	2	1	2	-999	1	1	1
4	20	1	0	3	1	0	0	1	0	0	0	-999	-999	0	0	-999	1	1	1	1	0	0	0	0	1	1	1	1	0	0	2	2	1	0	-999	7	1	1	2	2	2	1	0	2	2	-999	0	1	1
4	19	0	0	2	1	0	1	0	0	0	0	-999	-999	0	0	-999	6	1	4	1	2	1	1	1	3	1	3	1	0	0	4	2	1	2	-999	9	3	1	2	1	1	2	1	1	1	-999	0	1	1
4	19	1	0	14	2	1	0	1	0	0	0	-999	-999	1	0	-999	2	1	2	1	0	0	1	1	1	1	1	1	0	0	1	2	1	0	-999	1	0	0	3	0	0	0	0	0	0	-999	0	0	0
4	25	0	0	1	1	1	0	0	0	0	0	-999	-999	0	0	-999	1	1	1	1	0	0	1	0	1	1	1	1	0	0	1	2	1	0	-999	10	1	1	1	1	1	1	1	1	1	-999	1	1	1
4	19	0	1	8	1	1	0	0	0	0	0	-999	-999	0	1	-999	2	1	2	1	0	0	1	1	1	1	1	1	0	0	1	2	1	1	4	10	3	1	2	2	2	2	2	3	3	School	1	1	1
5	20	0	0	1	1	1	0	0	0	0	0	-999	-999	0	0	-999	10	1	7	1	3	1	1	1	10	1	7	1	3	1	1	2	1	1	0	9	2	2	2	2	2	2	2	2	2	-999	0	1	1
5	19	0	1	8	1	1	0	0	0	0	0	-999	-999	0	1	-999	6	1	5	1	1	1	1	1	6	1	5	1	1	1	1	2	1	1	0	0	3	0	2	2	0	0	0	0	2	-999	0	1	0
5	20	0	0	2	1	0	1	0	0	0	0	-999	-999	0	0	-999	4	1	2	1	2	1	1	1	4	1	2	1	2	1	4	2	1	2	-999	10	2	1	2	1	1	1	1	2	2	-999	2	1	1
5	19	1	1	8	1	1	0	0	0	0	0	-999	-999	0	1	-999	5	1	4	1	1	1	1	1	4	1	3	1	1	1	4	2	1	1	0	0	3	2	2	0	1	1	2	2	0	-999	0	1	1
5	20	0	0	2	1	0	1	0	0	0	0	-999	-999	0	0	-999	6	1	4	1	2	1	1	1	5	1	3	1	2	1	1	2	1	2	-999	1	3	0	3	3	0	0	0	2	0	-999	0	1	0
5	20	1	0	3	1	0	0	1	0	0	0	-999	-999	0	0	-999	3	1	2	1	1	1	0	0	2	1	1	1	1	1	1	2	1	1	3	1	3	1	0	0	0	0	0	1	0	-999	0	1	1
5	19	0	0	7	1	0	0	0	0	0	1	-999	-999	0	0	Persian	9	1	6	1	3	1	1	1	4	1	3	1	1	1	1	2	1	1	30	8	3	0	3	2	2	0	1	1	2	School	3	1	0
5	23	1	0	1	1	1	0	0	0	0	0	-999	-999	0	0	-999	9	1	6	1	3	1	1	1	4	1	3	1	1	1	1	2	1	1	1	4	3	1	3	1	2	0	0	2	2	-999	0	1	1
5	20	1	0	1	1	1	0	0	0	0	0	-999	-999	0	0	-999	8	1	5	1	3	1	1	1	4	1	2	1	2	1	1	2	1	1	10	9	3	2	1	3	1	1	1	3	2	-999	0	1	1
5	18	0	0	1	1	1	0	0	0	0	0	-999	-999	0	0	-999	12	1	7	1	5	1	1	1	10	1	7	1	3	1	1	2	1	2	-999	0	3	1	3	3	1	1	3	2	1	Friend	3	1	1
5	24	0	0	1	1	1	0	0	0	0	0	-999	-999	0	0	-999	7	1	5	1	2	1	1	1	2	1	1	1	1	1	1	2	1	2	-999	2	3	1	2	1	0	0	1	0	2	-999	0	1	1
5	22	0	1	6	0	0	0	0	0	0	0	1	-999	0	1	Hondureña	2	1	1	1	1	1	0	1	2	1	1	1	1	1	4	2	1	1	5	3	3	0	1	0	0	0	0	3	0	-999	0	1	0
5	20	1	0	1	1	1	0	0	0	0	0	-999	-999	0	0	-999	3	1	2	1	1	1	0	1	3	1	2	1	1	1	1	2	1	1	1	8	3	1	3	2	2	0	2	2	1	N/A	0	1	1
5	20	0	0	2	1	0	1	0	0	0	0	-999	-999	0	0	-999	13	1	7	1	6	1	1	1	3	1	1	1	2	1	1	2	1	1	3	9	2	2	2	2	2	2	2	2	2	-999	0	1	1
5	19	1	1	9	1	0	1	0	0	0	0	-999	-999	0	1	-999	4	1	3	1	1	1	1	1	4	1	3	1	1	1	3	2	1	1	2	7	2	2	1	1	0	0	0	1	1	Ads	2	1	1
5	19	1	0	2	1	0	1	0	0	0	0	-999	-999	0	0	-999	3	1	2	1	1	1	1	0	3	1	2	1	1	1	3	2	1	1	1	2	3	1	2	0	0	0	0	0	0	Never	0	1	1
5	20	1	0	1	1	1	0	0	0	0	0	-999	-999	0	0	-999	6	1	5	1	1	1	1	1	4	1	3	1	1	1	1	2	1	1	30	4	3	0	3	2	0	0	2	2	0	-999	0	1	0
5	20	0	1	8	1	1	0	0	0	0	0	-999	-999	0	1	-999	4	1	2	1	2	1	1	1	2	1	1	1	1	1	1	2	1	1	0	7	3	3	2	1	0	1	1	2	1	-999	0	1	1
5	24	0	1	6	0	0	0	0	0	0	0	1	-999	0	1	Latina	2	1	1	1	1	1	0	1	2	1	1	1	1	1	1	2	1	0	-999	5	2	1	2	1	2	0	1	0	0	Billboards/stores	3	1	1
5	18	0	1	6	0	0	0	0	0	0	0	1	-999	0	1	Dominicana	4	1	3	1	1	1	1	1	2	1	1	1	1	1	1	2	1	1	3	4	2	0	2	2	1	0	0	0	1	In the bodega	2	1	0
5	19	0	0	1	1	1	0	0	0	0	0	-999	-999	0	0	-999	7	1	5	1	2	1	1	1	3	1	2	1	1	1	1	2	1	1	15	7	3	0	3	3	1	1	2	3	2	Schools	0	1	0
5	23	0	0	1	1	1	0	0	0	0	0	-999	-999	0	0	-999	13	1	7	1	6	1	1	1	13	1	7	1	6	1	3	2	1	1	8	7	3	0	2	1	3	3	1	2	1	-999	0	1	0
5	21	1	0	2	1	0	1	0	0	0	0	-999	-999	0	0	-999	3	1	2	1	1	1	0	0	3	1	2	1	1	1	1	2	1	1	2	5	0	1	2	1	1	2	1	0	0	nowhere	0	0	1
5	20	1	0	1	1	1	0	0	0	0	0	-999	-999	0	0	-999	2	1	1	1	1	1	0	1	2	1	1	1	1	1	3	2	1	0	-999	8	1	0	0	2	2	2	2	2	2	-999	1	1	0
5	20	0	1	8	1	1	0	0	0	0	0	-999	-999	0	1	-999	6	1	5	1	1	1	1	1	6	1	5	1	1	1	1	2	1	1	3	4	3	0	3	2	1	0	3	0	0	-999	0	1	0
5	25	1	0	1	1	1	0	0	0	0	0	-999	-999	0	0	-999	5	1	3	1	2	1	1	1	5	1	3	1	2	1	1	2	1	1	3	7	3	2	1	0	2	0	2	1	2	-999	0	1	1
5	25	0	0	3	1	0	0	1	0	0	0	-999	-999	0	0	-999	4	1	1	1	3	1	1	1	2	1	1	1	1	1	4	2	1	0	-999	6	3	2	3	1	0	1	0	2	0	-999	0	1	1
5	19	1	0	2	1	0	1	0	0	0	0	-999	-999	0	0	-999	4	1	3	1	1	1	1	1	4	1	3	1	1	1	3	2	1	0	-999	7	2	0	3	2	0	1	2	2	1	Friend	3	1	0
5	20	0	1	6	0	0	0	0	0	0	0	1	-999	0	1	Puerto rican	3	1	2	1	1	1	1	1	3	1	2	1	1	1	4	2	1	1	1	7	3	0	2	3	2	0	3	0	1	-999	3	1	0
5	25	0	1	8	1	1	0	0	0	0	0	-999	-999	0	1	-999	6	1	3	1	3	1	1	0	4	1	2	1	2	1	3	2	1	1	5	8	2	2	2	3	2	1	0	2	2	-999	0	1	1
5	20	1	0	1	1	1	0	0	0	0	0	-999	-999	0	0	-999	6	1	5	1	1	1	1	1	6	1	5	1	1	1	3	2	1	1	15	8	3	1	2	2	1	1	2	3	2	-999	0	1	1
5	20	1	0	2	1	0	1	0	0	0	0	-999	-999	0	0	-999	3	1	2	1	1	1	0	0	2	1	1	1	1	1	3	2	1	2	-999	2	2	2	0	0	3	2	2	1	0	none	0	1	1
5	22	1	0	2	1	0	1	0	0	0	0	-999	-999	0	0	-999	2	1	1	1	1	1	1	1	2	1	1	1	1	1	2	2	1	1	2	9	2	1	1	1	2	2	1	1	1	-999	1	1	1
5	25	1	1	8	1	1	0	0	0	0	0	-999	-999	0	1	-999	10	1	5	1	5	1	1	1	2	1	1	1	1	1	1	2	1	1	30	9	3	1	2	1	2	1	1	2	1	-999	0	1	1
5	20	1	1	8	1	1	0	0	0	0	0	-999	-999	0	1	-999	10	1	5	1	5	1	1	1	4	1	2	1	2	1	1	2	1	1	30	8	3	2	3	2	1	1	2	0	1	Work	3	1	1
5	21	1	0	2	1	0	1	0	0	0	0	-999	-999	0	0	-999	10	1	6	1	4	1	1	0	10	1	6	1	4	1	4	2	1	1	4	9	1	3	2	2	1	3	3	2	2	-999	0	1	1
5	21	1	0	1	1	1	0	0	0	0	0	-999	-999	0	0	-999	7	1	3	1	4	1	1	1	7	1	3	1	4	1	1	2	1	2	-999	8	2	1	2	2	0	1	1	2	3	-999	0	1	1
5	18	1	1	8	1	1	0	0	0	0	0	-999	-999	0	1	-999	11	1	7	1	4	1	1	1	8	1	5	1	3	1	1	2	1	1	30	9	3	3	3	1	1	1	1	3	1	-999	0	1	1
5	22	0	0	1	1	1	0	0	0	0	0	-999	-999	0	0	-999	7	1	5	1	2	1	1	1	7	1	5	1	2	1	1	2	1	1	10	9	2	1	3	2	1	1	2	2	2	-999	0	1	1
5	20	1	1	12	1	0	0	0	0	1	0	-999	-999	0	1	-999	11	1	7	1	4	1	1	1	11	1	7	1	4	1	4	2	1	1	4	7	3	0	1	3	3	2	1	0	3		0	1	0
5	21	1	0	14	3	0	1	0	1	1	0	-999	-999	1	0	-999	4	1	2	1	2	1	1	0	4	1	2	1	2	1	1	2	1	0	-999	8	3	1	3	2	2	1	2	3	2	Outside	2	1	1
5	25	1	0	14	2	1	0	0	0	1	0	-999	-999	1	0	-999	4	1	1	1	3	1	1	1	4	1	1	1	3	1	1	2	1	1	1	5	3	1	3	1	1	0	0	1	1	grocery store	2	1	1
5	20	1	1	8	1	1	0	0	0	0	0	-999	-999	0	1	-999	9	1	5	1	4	1	1	1	9	1	5	1	4	1	1	2	1	1	4	7	3	3	3	2	1	2	2	2	3	-999	0	1	1
5	19	1	1	11	1	0	0	0	1	0	0	-999	-999	0	1	-999	3	1	2	1	1	1	0	1	3	1	2	1	1	1	3	2	1	1	1	7	2	1	0	2	2	1	2	3	1	-999	1	1	1
5	24	1	1	9	1	0	1	0	0	0	0	-999	-999	0	1	-999	12	1	7	1	5	1	1	1	12	1	7	1	5	1	3	2	1	2	-999	0	0	0	0	0	0	0	0	0	0	-999	0	0	0
5	21	0	1	8	1	1	0	0	0	0	0	-999	-999	0	1	-999	7	1	5	1	2	1	1	1	5	1	4	1	1	1	1	2	1	1	5	10	3	1	3	2	1	1	1	2	1	-999	1	1	1
5	18	0	1	8	1	1	0	0	0	0	0	-999	-999	0	1	-999	11	1	7	1	4	1	1	1	11	1	7	1	4	1	1	2	1	1	30	10	3	1	3	3	2	2	3	3	2	-999	1	1	1
5	24	0	1	8	1	1	0	0	0	0	0	-999	-999	0	1	-999	8	1	5	1	3	1	1	1	3	1	1	1	2	1	1	2	1	1	0	10	3	2	3	2	1	2	2	3	2	Instagram	2	1	1
5	21	0	1	9	1	0	1	0	0	0	0	-999	-999	0	1	-999	8	1	6	1	2	1	1	1	8	1	6	1	2	1	1	2	1	1	10	10	3	2	3	2	2	1	2	2	2	Streets	2	1	1
2	25	0	0	1	1	1	0	0	0	0	0	-999	-999	0	0	-999	1	1	0	0	1	1	0	1	0	0	0	0	0	0	3	2	0	-999	-999	8	3	2	2	2	2	2	2	1	0	-999	0	1	1
2	20	0	0	1	1	1	0	0	0	0	0	-999	-999	0	0	-999	8	1	6	1	2	1	0	0	0	0	0	0	0	0	1	2	0	-999	-999	6	3	1	2	1	1	1	1	0	0	-999	0	1	1
2	24	0	0	1	1	1	0	0	0	0	0	-999	-999	0	0	-999	1	1	0	0	1	1	0	1	0	0	0	0	0	0	1	2	0	-999	-999	8	3	3	3	1	1	1	2	2	1	-999	0	1	1
2	23	1	0	2	1	0	1	0	0	0	0	-999	-999	0	0	-999	1	1	0	0	1	1	0	1	0	0	0	0	0	0	1	2	0	-999	-999	10	3	2	3	2	3	2	2	3	1	Post signs	2	1	1
1	21	0	1	13	1	0	0	0	0	0	1	-999	-999	0	1	-999	0	0	0	0	0	0	1	1	0	0	0	0	0	0	1	2	0	-999	-999	0	3	2	3	2	2	1	2	1	2	Clubs, parties	2	1	1
1	18	0	0	1	1	1	0	0	0	0	0	-999	-999	0	0	-999	0	0	0	0	0	0	0	1	0	0	0	0	0	0	1	2	0	-999	-999	5	3	0	2	0	0	0	1	2	1	-999	0	1	0
1	20	0	1	8	1	1	0	0	0	0	0	-999	-999	0	1	-999	0	0	0	0	0	0	0	0	0	0	0	0	0	0	2	2	0	-999	-999	0	0	0	0	0	0	0	0	0	0	-999	0	0	0
1	21	1	0	1	1	1	0	0	0	0	0	-999	-999	0	0	-999	0	0	0	0	0	0	0	1	0	0	0	0	0	0	1	2	0	-999	-999	2	2	0	0	0	0	2	0	0	0	-999	0	1	0
1	21	0	0	1	1	1	0	0	0	0	0	-999	-999	0	0	-999	0	0	0	0	0	0	0	1	0	0	0	0	0	0	4	2	0	-999	-999	9	3	3	3	3	3	3	3	3	3	No	0	1	1
1	20	1	0	2	1	0	1	0	0	0	0	-999	-999	0	0	-999	0	0	0	0	0	0	0	0	0	0	0	0	0	0	1	2	0	-999	-999	8	1	0	1	1	1	0	2	1	2	Shows	1	1	0
2	25	1	0	1	1	1	0	0	0	0	0	-999	-999	0	0	-999	6	1	3	1	3	1	1	1	0	0	0	0	0	0	1	2	0	-999	-999	5	3	2	3	1	0	0	1	1	0	-999	0	1	1
2	19	1	0	1	1	1	0	0	0	0	0	-999	-999	0	0	-999	3	1	3	1	0	0	0	0	0	0	0	0	0	0	1	2	0	-999	-999	1	3	0	0	0	0	0	0	0	0	-999	0	1	0
2	20	1	0	1	1	1	0	0	0	0	0	-999	-999	0	0	-999	2	1	1	1	1	1	1	1	0	0	0	0	0	0	1	2	0	-999	-999	1	2	0	2	0	0	0	0	0	0	-999	0	1	0
2	21	0	0	1	1	1	0	0	0	0	0	-999	-999	0	0	-999	1	1	1	1	0	0	1	1	0	0	0	0	0	0	1	2	0	-999	-999	4	3	1	1	0	1	0	1	1	1	Restaurants	0	1	1
2	19	0	1	6	0	0	0	0	0	0	0	1	-999	0	1	Hispanic	3	1	3	1	0	0	0	1	0	0	0	0	0	0	1	2	0	-999	-999	0	3	0	1	0	1	0	1	0	0	-999	1	1	0
3	24	0	1	8	1	1	0	0	0	0	0	-999	-999	0	1	-999	1	1	0	0	1	1	0	0	1	1	0	0	1	1	1	2	0	-999	-999	0	0	0	0	0	0	0	0	0	0	-999	0	0	0
3	22	0	0	2	1	0	1	0	0	0	0	-999	-999	0	0	-999	2	1	0	0	2	1	1	1	1	1	0	0	1	1	1	2	0	-999	-999	10	3	3	3	2	1	1	3	3	2	Bars, lounges	3	1	1
3	19	1	1	8	1	1	0	0	0	0	0	-999	-999	0	1	-999	1	1	0	0	1	1	0	1	1	1	0	0	1	1	4	2	0	-999	-999	0	1	0	3	1	0	3	1	1	2	-999	0	1	0
3	25	0	0	3	1	0	0	1	0	0	0	-999	-999	0	0	-999	1	1	0	0	1	1	0	1	1	1	0	0	1	1	1	2	0	-999	-999	0	3	1	3	2	1	1	0	0	0	Social circles	2	1	1
3	25	1	0	1	1	1	0	0	0	0	0	-999	-999	0	0	-999	2	1	0	0	2	1	1	1	1	1	0	0	1	1	1	2	0	-999	-999	0	2	1	2	2	0	0	0	1	0	In public	3	1	1
3	20	1	0	2	1	0	1	0	0	0	0	-999	-999	0	0	-999	3	1	0	0	3	1	1	1	3	1	0	0	3	1	1	2	0	-999	-999	2	3	0	3	2	3	2	1	1	1	-999	1	1	0
3	23	0	0	2	1	0	1	0	0	0	0	-999	-999	0	0	-999	1	1	0	0	1	1	0	0	1	1	0	0	1	1	1	2	0	-999	-999	7	3	1	3	0	1	3	1	1	1	-999	1	1	1
3	24	1	0	1	1	1	0	0	0	0	0	-999	-999	0	0	-999	4	1	0	0	4	1	1	1	1	1	0	0	1	1	1	2	0	-999	-999	6	3	2	2	1	0	1	2	2	0	-999	0	1	1
3	25	0	0	1	1	1	0	0	0	0	0	-999	-999	0	0	-999	1	1	0	0	1	1	1	1	1	1	0	0	1	1	3	2	0	-999	-999	7	1	2	2	1	2	1	0	3	0	-999	0	1	1
3	25	1	0	1	1	1	0	0	0	0	0	-999	-999	0	0	-999	1	1	0	0	1	1	0	1	1	1	0	0	1	1	1	2	0	-999	-999	5	3	2	3	1	2	0	0	2	1	Among us	3	1	1
3	25	1	0	2	1	0	1	0	0	0	0	-999	-999	0	0	-999	5	1	2	1	3	1	1	1	1	1	0	0	1	1	2	2	0	-999	-999	9	2	1	3	2	2	2	2	3	2	-999	0	1	1
4	20	1	0	2	1	0	1	0	0	0	0	-999	-999	0	0	-999	2	1	2	1	0	0	0	0	2	1	2	1	0	0	4	2	0	-999	-999	1	3	0	0	0	0	0	0	3	0	-999	0	1	0
4	22	0	1	8	1	1	0	0	0	0	0	-999	-999	0	1	-999	6	1	5	1	1	1	1	1	4	1	4	1	0	0	1	2	0	-999	-999	7	1	2	2	2	1	1	2	1	0	-999	0	1	1
4	21	0	1	8	1	1	0	0	0	0	0	-999	-999	0	1	-999	3	1	3	1	0	0	1	1	1	1	1	1	0	0	1	2	0	-999	-999	8	3	1	3	2	1	1	3	1	1	-999	0	1	1
4	22	0	0	1	1	1	0	0	0	0	0	-999	-999	0	0	-999	2	1	2	1	0	0	1	1	2	1	2	1	0	0	2	2	0	-999	-999	0	3	0	2	0	0	0	2	0	0	-999	0	1	0
4	24	1	0	1	1	1	0	0	0	0	0	-999	-999	0	0	-999	11	1	7	1	4	1	1	1	2	1	2	1	0	0	1	2	0	-999	-999	4	3	0	0	0	0	0	1	1	1	-999	0	1	0
4	19	1	1	6	0	0	0	0	0	0	0	1	-999	0	1	Hispanic/Latino	6	1	6	1	0	0	1	1	3	1	3	1	0	0	1	2	0	-999	-999	1	2	0	2	0	0	0	0	2	0	-999	0	1	0
4	23	1	0	1	1	1	0	0	0	0	0	-999	-999	0	0	-999	7	1	5	1	2	1	1	1	2	1	2	1	0	0	1	2	0	-999	-999	4	3	1	2	1	0	0	2	2	0	Walgreens checkout has them all right there infront of you	3	1	1
4	22	0	0	1	1	1	0	0	0	0	0	-999	-999	0	0	-999	7	1	6	1	1	1	1	1	2	1	2	1	0	0	1	2	0	-999	-999	1	3	2	3	2	2	2	2	2	1	-999	0	1	1
4	25	1	1	15	2	1	0	0	0	0	1	-999	-999	1	1	-999	5	1	4	1	1	1	1	0	2	1	2	1	0	0	1	2	0	-999	-999	4	2	3	0	2	0	1	0	0	2	-999	0	1	1
4	22	1	0	1	1	1	0	0	0	0	0	-999	-999	0	0	-999	6	1	6	1	0	0	0	1	6	1	6	1	0	0	1	2	0	-999	-999	5	2	2	2	3	2	3	2	3	2	Na	0	1	1
4	18	1	1	8	1	1	0	0	0	0	0	-999	-999	0	1	-999	5	1	4	1	1	1	1	1	2	1	2	1	0	0	3	2	0	-999	-999	9	1	1	2	2	3	3	0	2	2	YouTube	3	1	1
4	25	1	0	1	1	1	0	0	0	0	0	-999	-999	0	0	-999	4	1	4	1	0	0	0	1	2	1	2	1	0	0	4	2	0	-999	-999	3	1	1	1	1	3	3	1	0	3	-999	0	1	1
4	23	1	1	8	1	1	0	0	0	0	0	-999	-999	0	1	-999	1	1	1	1	0	0	1	0	1	1	1	1	0	0	1	2	0	-999	-999	5	1	0	2	2	0	0	0	3	0	-999	1	1	0
4	22	0	0	2	1	0	1	0	0	0	0	-999	-999	0	0	-999	2	1	2	1	0	0	1	0	2	1	2	1	0	0	3	2	0	-999	-999	10	2	1	1	2	1	2	2	1	2	-999	1	1	1
4	18	1	0	14	2	1	1	0	0	0	0	-999	-999	1	0	-999	5	1	5	1	0	0	1	1	2	1	2	1	0	0	1	2	0	-999	-999	0	3	0	3	3	2	1	2	3	2	Home	3	1	0
4	18	0	0	1	1	1	0	0	0	0	0	-999	-999	0	0	-999	8	1	6	1	2	1	1	1	6	1	6	1	0	0	1	2	0	-999	-999	10	3	3	3	3	2	3	3	3	3	-999	2	1	1
4	22	0	1	8	1	1	0	0	0	0	0	-999	-999	0	1	-999	5	1	5	1	0	0	0	1	2	1	2	1	0	0	4	2	0	-999	-999	10	2	1	2	2	1	3	1	1	1	-999	1	1	1
5	21	1	0	2	1	0	1	0	0	0	0	-999	-999	0	0	-999	3	1	1	1	2	1	1	1	3	1	1	1	2	1	4	2	0	-999	-999	0	0	0	0	0	0	0	0	0	0	-999	0	0	0
5	19	0	1	9	1	0	1	0	0	0	0	-999	-999	0	1	-999	10	1	7	1	3	1	1	1	10	1	7	1	3	1	1	2	0	-999	-999	10	3	1	3	3	3	3	3	3	1	-999	3	1	1
5	23	0	0	2	1	0	1	0	0	0	0	-999	-999	0	0	-999	9	1	7	1	2	1	1	1	3	1	2	1	1	1	1	2	0	-999	-999	0	3	0	2	2	0	0	0	1	0	-999	0	1	0
5	20	1	1	15	2	1	0	0	1	0	0	-999	-999	1	1	-999	10	1	7	1	3	1	1	1	10	1	7	1	3	1	1	2	0	-999	-999	0	3	2	3	3	0	2	3	3	2	Friends	2	1	1
5	19	1	0	2	1	0	1	0	0	0	0	-999	-999	0	0	-999	6	1	4	1	2	1	0	1	6	1	4	1	2	1	3	2	0	-999	-999	7	0	2	0	3	0	1	2	2	1	-999	1	0	1
5	20	0	1	8	1	1	0	0	0	0	0	-999	-999	0	1	-999	7	1	5	1	2	1	1	1	5	1	4	1	1	1	1	2	0	-999	-999	10	3	1	3	3	1	1	1	2	3	Social media	3	1	1
5	22	1	0	1	1	1	0	0	0	0	0	-999	-999	0	0	-999	8	1	4	1	4	1	1	1	4	1	3	1	1	1	1	2	0	-999	-999	3	3	0	3	1	0	0	1	2	0	-999	0	1	0
5	18	0	1	8	1	1	0	0	0	0	0	-999	-999	0	1	-999	10	1	7	1	3	1	1	1	6	1	4	1	2	1	1	2	0	-999	-999	7	3	2	3	2	3	0	3	3	1	-999	0	1	1
5	18	0	0	1	1	1	0	0	0	0	0	-999	-999	0	0	-999	7	1	5	1	2	1	1	1	7	1	5	1	2	1	1	2	0	-999	-999	9	2	1	1	2	1	1	1	1	1	-999	1	1	1
5	20	0	0	1	1	1	0	0	0	0	0	-999	-999	0	0	-999	4	1	1	1	3	1	1	1	4	1	1	1	3	1	1	2	0	-999	-999	3	3	0	1	1	1	1	0	1	1	-999	0	1	0
5	18	1	0	2	1	0	1	0	0	0	0	-999	-999	0	0	-999	6	1	5	1	1	1	1	0	6	1	5	1	1	1	1	2	0	-999	-999	5	0	0	0	1	1	1	1	1	1	-999	0	0	0
5	21	1	0	2	1	0	1	0	0	0	0	-999	-999	0	0	-999	4	1	2	1	2	1	1	0	4	1	2	1	2	1	3	2	0	-999	-999	6	1	0	2	2	1	2	0	2	1	-999	1	1	0
5	19	0	0	1	1	1	0	0	0	0	0	-999	-999	0	0	-999	4	1	3	1	1	1	1	1	4	1	3	1	1	1	1	2	0	-999	-999	8	3	1	3	1	1	3	0	1	1	In the newspaper	1	1	1
5	21	0	0	2	1	0	1	0	0	0	0	-999	-999	0	0	-999	9	1	5	1	4	1	1	1	9	1	5	1	4	1	3	2	0	-999	-999	8	3	2	3	2	2	2	2	2	1	None	0	1	1
5	19	1	0	1	1	1	0	0	0	0	0	-999	-999	0	0	-999	8	1	6	1	2	1	1	1	8	1	6	1	2	1	1	2	0	-999	-999	6	1	1	3	3	2	3	0	3	2		0	1	1
5	22	0	0	1	1	1	0	0	0	0	0	-999	-999	0	0	-999	4	1	2	1	2	1	1	1	4	1	2	1	2	1	1	2	0	-999	-999	8	3	2	2	1	2	0	2	2	2	-999	0	1	1
5	22	0	1	8	1	1	0	0	0	0	0	-999	-999	0	1	-999	3	1	1	1	2	1	1	1	3	1	1	1	2	1	1	2	0	-999	-999	9	2	2	2	2	2	2	2	2	2	-999	2	1	1
5	18	0	1	15	2	1	0	0	1	0	0	-999	-999	1	1	-999	8	1	5	1	3	1	1	1	5	1	4	1	1	1	1	2	0	-999	-999	8	3	1	3	2	1	0	1	1	0	-999	2	1	1
5	18	1	1	15	2	1	1	0	0	0	0	-999	-999	1	1	-999	3	1	2	1	1	1	0	0	3	1	2	1	1	1	3	2	0	-999	-999	9	1	1	1	2	1	2	3	1	1	-999	1	1	1
5	23	0	0	2	1	0	1	0	0	0	0	-999	-999	0	0	-999	6	1	4	1	2	1	1	1	6	1	4	1	2	1	2	2	0	-999	-999	10	1	1	1	1	1	1	1	1	1	-999	1	1	1
5	25	1	0	1	1	1	0	0	0	0	0	-999	-999	0	0	-999	12	1	7	1	5	1	1	1	4	1	3	1	1	1	2	2	0	-999	-999	10	2	2	2	2	2	2	2	2	2	-999	2	1	1
3	22	1	1	9	1	0	1	0	0	0	0	-999	-999	0	1	-999	1	1	0	0	1	1	1	0	1	1	0	0	1	1	1	2	1	-999	-999	2	3	3	3	3	3	3	3	3	0	-999	0	1	1
5	24	0	0	1	1	1	0	0	0	0	0	-999	-999	0	0	-999	10	1	6	1	4	1	1	1	2	1	1	1	1	1	1	2	1	0	-999	1	3	0	2	0	0	0	1	1	0	-999	0	1	0
3	23	1	0	1	1	1	0	0	0	0	0	-999	-999	0	0	-999	2	1	0	0	2	1	0	1	2	1	0	0	2	1	4	2	0	-999	-999	5	2	1	3	0	3	3	3	2	0	-999	0	1	1
3	21	0	0	1	1	1	0	0	0	0	0	-999	-999	0	0	-999	9	1	6	1	3	1	1	1	1	1	0	0	1	1	1	2	1	2	-999	10	3	3	3	3	2	2	2	2	2	-999	2	1	1
4	18	0	0	14	2	1	0	0	1	0	0	-999	-999	1	0	-999	4	1	4	1	0	0	1	1	2	1	2	1	0	0	1	2	1	1	15	4	3	1	2	2	0	0	0	1	0	-999	0	1	1
4	19	1	0	3	1	0	0	1	0	0	0	-999	-999	0	0	-999	8	1	4	1	4	1	1	1	1	1	1	1	0	0	1	2	1	1	0	10	3	1	3	3	1	2	1	3	1	In public among friends	3	1	1
5	25	1	0	1	1	1	0	0	0	0	0	-999	-999	0	0	-999	7	1	5	1	2	1	1	1	2	1	1	1	1	1	2	2	1	1	3	8	1	1	1	1	1	0	1	0	2	-999	2	1	1
3	19	0	0	1	1	1	0	0	0	0	0	-999	-999	0	0	-999	3	1	0	0	3	1	1	1	3	1	0	0	3	1	2	2	0	-999	-999	8	3	1	2	1	0	1	1	2	1	-999	2	1	1
4	22	0	0	1	1	1	0	0	0	0	0	-999	-999	0	0	-999	1	1	1	1	0	0	0	1	1	1	1	1	0	0	1	2	0	-999	-999	8	3	1	2	1	1	0	2	2	3	-999	3	1	1
4	25	1	0	1	1	1	0	0	0	0	0	-999	-999	0	0	-999	10	1	5	1	5	1	1	1	1	1	1	1	0	0	1	2	1	1	0	7	3	1	3	3	1	0	1	1	1	-999	0	1	1
4	18	1	0	1	1	1	0	0	0	0	0	-999	-999	0	0	-999	4	1	4	1	0	0	1	1	1	1	1	1	0	0	1	2	1	1	3	7	3	3	2	1	0	0	2	1	2	-999	0	1	1
4	20	0	0	14	2	1	1	0	0	0	0	-999	-999	1	0	-999	6	1	5	1	1	1	1	0	1	1	1	1	0	0	1	2	0	-999	-999	5	3	2	3	3	0	0	2	3	1	-999	0	1	1
4	23	0	0	3	1	0	0	1	0	0	0	-999	-999	0	0	-999	10	1	7	1	3	1	1	1	1	1	1	1	0	0	1	2	0	-999	-999	5	3	2	2	2	2	0	1	1	0	-999	0	1	1
5	22	1	1	8	1	1	0	0	0	0	0	-999	-999	0	1	-999	7	1	6	1	1	1	0	1	7	1	6	1	1	1	1	2	0	-999	-999	8	1	2	2	2	1	2	3	3	2	Friends and family	2	1	1
5	20	0	0	2	1	0	1	0	0	0	0	-999	-999	0	0	-999	3	1	2	1	1	1	0	1	2	1	1	1	1	1	1	2	0	-999	-999	7	1	0	3	2	1	0	3	2	0	Schools	2	1	0
5	20	0	0	2	1	0	1	0	0	0	0	-999	-999	0	0	-999	2	1	1	1	1	1	1	1	2	1	1	1	1	1	1	2	0	-999	-999	10	2	2	2	2	2	2	2	2	2	-999	2	1	1
3	23	0	0	1	1	1	0	0	0	0	0	-999	-999	0	0	-999	1	1	0	0	1	1	0	1	1	1	0	0	1	1	3	2	1	-999	-999	10	2	2	2	2	2	2	2	2	2	-999	2	1	1
1	19	0	0	1	1	1	0	0	0	0	0	-999	-999	0	0	-999	0	0	0	0	0	0	0	1	0	0	0	0	0	0	1	2	1	-999	-999	4	3	0	2	1	0	0	0	0	2	-999	0	1	0
2	20	1	0	1	1	1	0	0	0	0	0	-999	-999	0	0	-999	2	1	2	1	0	0	0	0	0	0	0	0	0	0	4	2	1	1	11	7	1	1	2	2	1	2	2	1	1	-999	0	1	1
3	22	0	1	6	0	0	0	0	0	0	0	1	-999	0	1	Mexican latina	7	1	4	1	3	1	1	1	2	1	0	0	2	1	1	2	1	2	-999	7	3	1	2	2	0	1	1	1	1	-999	0	1	1
4	20	1	1	8	1	1	0	0	0	0	0	-999	-999	0	1	-999	1	1	1	1	0	0	0	0	1	1	1	1	0	0	4	2	1	1	4	4	1	2	1	1	1	2	2	0	1	-999	0	1	1
4	24	0	0	1	1	1	0	0	0	0	0	-999	-999	0	0	-999	8	1	4	1	4	1	1	1	2	1	2	1	0	0	1	2	1	1	30	6	3	1	3	2	1	0	2	3	2	-999	0	1	1
4	20	1	0	1	1	1	0	0	0	0	0	-999	-999	0	0	-999	1	1	1	1	0	0	0	0	1	1	1	1	0	0	1	2	1	0	-999	5	2	1	2	2	0	0	2	0	0	No	0	1	1
4	18	1	0	1	1	1	0	0	0	0	0	-999	-999	0	0	-999	10	1	6	1	4	1	1	1	3	1	3	1	0	0	1	2	1	1	15	9	3	3	3	2	3	2	3	3	1	-999	0	1	1
4	19	1	1	8	1	1	0	0	0	0	0	-999	-999	0	1	-999	3	1	3	1	0	0	1	0	2	1	2	1	0	0	1	2	1	1	23	2	3	1	3	0	0	0	0	0	1	-999	0	1	1
5	20	1	0	1	1	1	0	0	0	0	0	-999	-999	0	0	-999	13	1	7	1	6	1	1	1	13	1	7	1	6	1	3	2	1	1	9	7	2	1	2	2	3	2	2	3	2	-999	0	1	1
5	19	1	0	1	1	1	0	0	0	0	0	-999	-999	0	0	-999	12	1	7	1	5	1	1	1	4	1	2	1	2	1	1	2	1	1	10	5	2	0	2	2	1	0	0	2	0	N/a	0	1	0
5	25	1	1	10	1	0	0	1	0	0	0	-999	-999	0	1	-999	13	1	7	1	6	1	1	1	13	1	7	1	6	1	1	2	1	1	3	8	3	3	3	3	2	0	3	1	1	-999	0	1	1
5	21	1	1	8	1	1	0	0	0	0	0	-999	-999	0	1	Hispanic	7	1	6	1	1	1	1	1	7	1	6	1	1	1	3	2	1	1	4	5	1	1	0	1	1	1	0	0	1	-999	0	1	1
5	25	1	1	8	1	1	0	0	0	0	0	0	-999	0	1	Latin	8	1	4	1	4	1	1	1	8	1	4	1	4	1	3	2	1	1	2	9	1	2	3	3	2	2	1	2	1	Streaming	1	1	1
5	21	0	1	15	3	1	1	0	1	0	0	-999	-999	1	1	-999	8	1	4	1	4	1	1	1	8	1	4	1	4	1	1	2	1	0	-999	8	2	0	2	1	3	2	1	1	1	-999	1	1	0
5	25	1	0	14	2	1	1	0	0	0	0	-999	-999	1	0	-999	7	1	5	1	2	1	1	1	7	1	5	1	2	1	1	2	1	1	3	9	3	3	3	3	3	0	3	3	1	-999	2	1	1
5	22	1	0	2	1	0	1	0	0	0	0	-999	-999	0	0	-999	9	1	6	1	3	1	1	1	9	1	6	1	3	1	1	2	1	1	2	8	2	2	1	1	2	2	2	2	1	Net	3	1	1
2	18	0	0	2	1	0	1	0	0	0	0	-999	-999	0	0	-999	1	1	0	0	1	1	0	1	0	0	0	0	0	0	1	2	0	-999	-999	7	3	2	3	2	1	1	3	2	1	-999	0	1	1
4	20	0	0	2	1	0	1	0	0	0	0	-999	-999	0	0	-999	4	1	4	1	0	0	1	1	4	1	4	1	0	0	1	2	0	-999	-999	9	3	1	3	3	2	1	3	2	2	-999	0	1	1
5	24	1	0	2	1	0	1	0	0	0	0	-999	-999	0	0	-999	5	1	4	1	1	1	1	1	5	1	4	1	1	1	1	2	0	-999	-999	4	2	3	1	0	0	0	0	2	0	-999	0	1	1
5	23	0	0	1	1	1	0	0	0	0	0	-999	-999	0	0	-999	6	1	5	1	1	1	1	1	6	1	5	1	1	1	1	2	0	-999	-999	9	3	2	3	2	2	2	2	3	1	-999	0	1	1
5	20	1	0	2	1	0	1	0	0	0	0	-999	-999	0	0	-999	10	1	7	1	3	1	1	1	10	1	7	1	3	1	4	2	1	1	7	9	3	3	3	3	3	3	3	3	3	-999	0	1	1
4	23	0	0	1	1	1	0	0	0	0	0	-999	-999	0	0	-999	4	1	4	1	0	0	1	1	2	1	2	1	0	0	1	2	1	1	26	8	3	0	3	3	1	1	1	2	1	-999	0	1	0
1	20	1	0	1	1	1	0	0	0	0	0	-999	-999	0	0	-999	0	0	0	0	0	0	0	1	0	0	0	0	0	0	1	2	1	-999	-999	5	3	0	2	3	1	0	0	1	2	-999	0	1	0
2	20	0	1	8	1	1	0	0	0	0	0	-999	-999	0	1	-999	5	1	4	1	1	1	0	1	0	0	0	0	0	0	1	2	1	0	-999	1	2	2	3	0	1	2	0	2	2	N/A	0	1	1
2	22	1	0	1	1	1	0	0	0	0	0	-999	-999	0	0	-999	1	1	0	0	1	1	0	1	0	0	0	0	0	0	1	2	1	-999	-999	3	2	0	1	1	0	0	0	0	0	-999	0	1	0
3	19	1	0	1	1	1	0	0	0	0	0	-999	-999	0	0	-999	1	1	0	0	1	1	0	1	1	1	0	0	1	1	1	2	1	-999	-999	3	3	1	2	1	0	0	0	0	0	Tv	0	1	1
3	19	1	0	2	1	0	1	0	0	0	0	-999	-999	0	0	-999	6	1	5	1	1	1	0	1	1	1	0	0	1	1	1	2	1	0	-999	8	0	2	1	2	2	2	1	3	2	-999	0	0	1
3	22	0	0	1	1	1	0	0	0	0	0	-999	-999	0	0	-999	8	1	6	1	2	1	1	1	1	1	0	0	1	1	1	2	1	1	0	6	3	1	3	2	1	0	1	3	0	-999	0	1	1
3	22	0	0	4	1	0	0	0	1	0	0	-999	-999	0	0	-999	1	1	0	0	1	1	1	1	1	1	0	0	1	1	1	2	1	-999	-999	8	3	1	2	2	0	1	1	1	1	-999	0	1	1
3	19	1	0	1	1	1	0	0	0	0	0	-999	-999	0	0	-999	4	1	2	1	2	1	0	1	1	1	0	0	1	1	1	2	1	1	0	4	3	2	1	1	1	1	1	2	0	-999	0	1	1
3	20	1	0	1	1	1	0	0	0	0	0	-999	-999	0	0	-999	9	1	5	1	4	1	1	1	1	1	0	0	1	1	1	2	1	1	0	7	3	1	3	3	3	0	0	1	1	N/A	0	1	1
3	21	1	0	2	1	0	1	0	0	0	0	-999	-999	0	0	-999	1	1	0	0	1	1	1	1	1	1	0	0	1	1	2	2	1	-999	-999	9	1	0	1	2	2	1	3	3	2	-999	2	1	0
4	25	0	0	1	1	1	0	0	0	0	0	-999	-999	0	0	-999	3	1	2	1	1	1	1	1	1	1	1	1	0	0	1	2	1	1	0	1	3	2	3	1	0	0	0	0	1	-999	0	1	1
4	20	1	0	1	1	1	0	0	0	0	0	-999	-999	0	0	-999	9	1	5	1	4	1	1	1	3	1	3	1	0	0	1	2	1	1	30	6	3	0	3	2	0	0	1	2	2	-999	0	1	0
4	25	1	0	1	1	1	0	0	0	0	0	-999	-999	0	0	-999	11	1	6	1	5	1	1	1	1	1	1	1	0	0	1	2	1	0	-999	6	3	1	3	1	1	2	1	3	3	-999	0	1	1
4	20	0	0	2	1	0	1	0	0	0	0	-999	-999	0	0	-999	2	1	2	1	0	0	0	0	2	1	2	1	0	0	4	2	1	0	-999	8	1	2	2	3	1	0	2	2	1	-999	1	1	1
4	20	0	0	1	1	1	0	0	0	0	0	-999	-999	0	0	-999	5	1	5	1	0	0	1	1	2	1	2	1	0	0	1	2	1	1	2	10	3	1	2	2	2	1	1	1	2	-999	1	1	1
4	19	1	1	9	1	0	1	0	0	0	0	-999	-999	0	1	-999	2	1	2	1	0	0	0	0	1	1	1	1	0	0	3	2	1	0	-999	9	2	3	1	0	1	2	3	2	1	-999	1	1	1
5	21	1	0	2	1	0	1	0	0	0	0	-999	-999	0	0	-999	4	1	3	1	1	1	1	1	4	1	3	1	1	1	1	2	1	1	2	9	1	2	2	1	1	2	1	2	2	-999	0	1	1
5	22	0	0	2	1	0	1	0	0	0	0	-999	-999	0	0	-999	9	1	7	1	2	1	1	1	9	1	7	1	2	1	4	2	1	1	11	8	2	1	3	2	2	2	2	1	3	-999	0	1	1
5	23	0	0	1	1	1	0	0	0	0	0	-999	-999	0	0	-999	13	1	7	1	6	1	1	1	13	1	7	1	6	1	1	2	1	1	10	7	2	2	3	0	3	3	2	2	2	-999	0	1	1
5	24	0	0	1	1	1	0	0	0	0	0	-999	-999	0	0	-999	12	1	7	1	5	1	1	1	12	1	7	1	5	1	1	2	1	1	7	9	3	2	2	2	1	2	2	2	1	-999	0	1	1
5	21	1	1	8	1	1	0	0	0	0	0	-999	-999	0	1	-999	12	1	7	1	5	1	1	1	11	1	6	1	5	1	1	2	1	1	4	8	3	2	3	2	0	3	2	1	2	-999	0	1	1
5	20	1	0	1	1	1	0	0	0	0	0	-999	-999	0	0	-999	10	1	6	1	4	1	1	1	10	1	6	1	4	1	1	2	1	1	25	6	3	1	3	3	2	0	3	2	2	-999	0	1	1
5	22	1	0	3	1	0	0	1	0	0	0	-999	-999	0	0	-999	3	1	2	1	1	1	0	1	3	1	2	1	1	1	1	2	1	0	-999	3	0	0	1	3	0	0	1	2	2	Friends	2	0	0
5	24	0	1	8	1	1	0	0	0	0	0	-999	-999	0	1	-999	4	1	3	1	1	1	0	1	4	1	3	1	1	1	3	2	1	1	4	8	3	2	1	2	2	1	1	0	1	-999	1	1	1
5	21	1	0	1	1	1	0	0	0	0	0	-999	-999	0	0	-999	5	1	3	1	2	1	1	1	2	1	1	1	1	1	1	2	1	1	2	5	3	0	1	2	1	0	0	0	2	In the open	1	1	0
5	19	0	1	9	1	0	1	0	0	0	0	-999	-999	0	1	-999	6	1	4	1	2	1	1	1	6	1	4	1	2	1	3	2	1	0	-999	10	2	2	2	2	2	2	2	2	2	-999	2	1	1
5	21	0	0	2	1	0	1	0	0	0	0	-999	-999	0	0	-999	7	1	5	1	2	1	1	1	7	1	5	1	2	1	4	2	1	1	29	8	0	2	1	1	2	2	1	1	1	-999	2	0	1
5	21	0	0	1	1	1	0	0	0	0	0	-999	-999	0	0	-999	8	1	7	1	1	1	1	0	8	1	7	1	1	1	1	2	1	0	-999	9	2	3	3	2	1	2	2	3	2	-999	2	1	1
5	24	0	1	8	1	1	0	0	0	0	0	-999	-999	0	1	-999	12	1	7	1	5	1	1	1	11	1	7	1	4	1	3	2	1	1	2	10	2	2	2	2	2	2	3	3	3	-999	3	1	1
5	19	1	0	2	1	0	1	0	0	0	0	-999	-999	0	0	-999	10	1	7	1	3	1	1	1	10	1	7	1	3	1	1	2	1	1	1	10	3	2	3	2	2	2	3	3	1	Word of mouth	3	1	1
1	18	1	0	1	1	1	0	0	0	0	0	-999	-999	0	0	-999	0	0	0	0	0	0	0	0	0	0	0	0	0	0	1	2	0	-999	-999	2	0	0	2	1	0	1	2	1	1	-999	0	0	0
3	24	1	0	1	1	1	0	0	0	0	0	-999	-999	0	0	-999	3	1	0	0	3	1	0	1	3	1	0	0	3	1	1	2	0	-999	-999	9	3	1	3	2	1	1	3	1	2	-999	0	1	1
3	24	0	0	1	1	1	0	0	0	0	0	-999	-999	0	0	-999	8	1	4	1	4	1	1	1	2	1	0	0	2	1	1	2	0	-999	-999	0	3	0	2	0	0	0	2	0	0	-999	0	1	0
3	22	1	0	3	1	0	0	1	0	0	0	-999	-999	0	0	-999	7	1	4	1	3	1	1	1	3	1	0	0	3	1	1	2	0	-999	-999	4	3	0	3	0	0	0	1	2	2	Netflix	2	1	0
3	24	0	1	8	1	1	0	0	0	0	0	-999	-999	0	1	-999	1	1	0	0	1	1	0	0	1	1	0	0	1	1	1	2	0	-999	-999	7	2	1	1	3	1	1	3	1	1	Insragram	3	1	1
4	25	1	0	1	1	1	0	0	0	0	0	-999	-999	0	0	-999	10	1	6	1	4	1	1	1	1	1	1	1	0	0	1	2	0	-999	-999	0	3	1	2	2	1	0	0	2	0	-999	0	1	1
4	18	1	1	12	1	0	0	0	0	1	0	-999	-999	0	1	-999	3	1	3	1	0	0	1	0	3	1	3	1	0	0	1	2	0	-999	-999	6	0	2	2	2	2	1	2	0	0	-999	1	0	1
4	20	1	0	1	1	1	0	0	0	0	0	-999	-999	0	0	-999	5	1	5	1	0	0	1	1	2	1	2	1	0	0	1	2	0	-999	-999	9	3	2	3	1	1	2	3	1	1	On vehicles	1	1	1
4	24	1	1	15	2	1	0	0	1	0	0	-999	-999	1	1	-999	6	1	4	1	2	1	1	1	4	1	4	1	0	0	1	2	0	-999	-999	10	3	2	1	1	1	2	2	1	1	General stores	2	1	1
4	23	1	1	9	1	0	1	0	0	0	0	-999	-999	0	1	-999	6	1	4	1	2	1	1	0	3	1	3	1	0	0	2	2	0	-999	-999	9	3	2	1	1	2	1	2	1	1	-999	2	1	1
4	23	1	0	3	1	0	0	1	0	0	0	-999	-999	0	0	-999	2	1	2	1	0	0	0	1	2	1	2	1	0	0	1	2	0	-999	-999	9	3	2	3	3	2	2	0	2	2	Ads	3	1	1
5	24	0	0	2	1	0	1	0	0	0	0	-999	-999	0	0	-999	3	1	1	1	2	1	1	1	3	1	1	1	2	1	2	2	0	-999	-999	9	3	3	2	2	2	1	3	2	2	-999	0	1	1
5	25	1	0	2	1	0	1	0	0	0	0	-999	-999	0	0	-999	9	1	6	1	3	1	1	1	7	1	4	1	3	1	4	2	0	-999	-999	6	2	2	3	0	0	1	1	3	1	-999	0	1	1
5	25	1	0	2	1	0	1	0	0	0	0	-999	-999	0	0	-999	5	1	3	1	2	1	1	1	2	1	1	1	1	1	4	2	0	-999	-999	9	3	2	3	2	2	2	2	2	1	-999	0	1	1
5	22	1	0	2	1	0	1	0	0	0	0	-999	-999	0	0	-999	7	1	4	1	3	1	1	1	7	1	4	1	3	1	1	2	0	-999	-999	6	3	1	2	0	0	2	3	1	1	-999	0	1	1
5	24	1	0	1	1	1	0	0	0	0	0	-999	-999	0	0	-999	10	1	6	1	4	1	1	1	10	1	6	1	4	1	3	2	0	-999	-999	9	2	2	2	2	2	1	1	3	3	People	2	1	1
5	25	1	0	2	1	0	1	0	0	0	0	-999	-999	0	0	-999	13	1	7	1	6	1	1	1	13	1	7	1	6	1	2	2	0	-999	-999	10	2	3	2	2	2	1	3	3	3	Home	2	1	1
5	18	0	1	15	2	1	0	0	1	0	0	-999	-999	1	1	-999	9	1	6	1	3	1	1	1	2	1	1	1	1	1	1	2	1	1	28	9	3	2	2	2	1	2	2	2	2	-999	0	1	1
2	22	0	0	1	1	1	0	0	0	0	0	-999	-999	0	0	-999	10	1	6	1	4	1	1	1	0	0	0	0	0	0	1	2	1	1	0	9	3	2	3	3	1	2	3	1	2	Ads	2	1	1
1	20	0	1	9	1	0	1	0	0	0	0	-999	-999	0	1	-999	0	0	0	0	0	0	0	0	0	0	0	0	0	0	3	2	1	-999	-999	9	3	2	3	2	1	1	2	1	1	-999	0	1	1
1	25	0	1	6	0	0	0	0	0	0	0	1	-999	0	1	Mexican American	0	0	0	0	0	0	1	1	0	0	0	0	0	0	1	2	1	-999	-999	8	3	2	3	3	0	0	2	1	2	-999	3	1	1
2	18	1	0	4	1	0	0	0	1	0	0	-999	-999	0	0	-999	13	1	7	1	6	1	1	1	0	0	0	0	0	0	3	2	1	0	-999	9	2	2	2	2	1	2	2	2	2	-999	0	1	1
2	20	0	1	15	2	1	0	0	1	0	0	-999	-999	1	1	-999	4	1	4	1	0	0	0	1	0	0	0	0	0	0	3	2	1	1	0	5	3	1	2	3	0	1	2	3	0	N/A	0	1	1
2	24	1	1	8	1	1	0	0	0	0	0	-999	-999	0	1	-999	9	1	5	1	4	1	1	1	0	0	0	0	0	0	1	2	1	1	0	9	3	1	1	2	2	1	1	2	2	At parties	3	1	1
3	20	1	0	1	1	1	0	0	0	0	0	-999	-999	0	0	-999	1	1	0	0	1	1	0	0	1	1	0	0	1	1	4	2	1	-999	-999	5	3	2	2	2	0	1	0	2	0	-999	0	1	1
3	24	1	0	1	1	1	0	0	0	0	0	-999	-999	0	0	-999	2	1	0	0	2	1	0	1	1	1	0	0	1	1	1	2	1	-999	-999	4	3	0	2	1	1	0	0	0	2	-999	0	1	0
3	25	1	1	6	0	0	0	0	0	0	0	1	-999	0	1	Puerto Rican	9	1	4	1	5	1	1	1	2	1	0	0	2	1	1	2	1	0	-999	7	3	0	1	1	1	1	1	1	1	-999	0	1	0
3	18	0	0	3	1	0	0	1	0	0	0	-999	-999	0	0	-999	5	1	3	1	2	1	1	1	1	1	0	0	1	1	1	2	1	2	-999	2	3	2	3	2	0	0	2	0	0	School	0	1	1
3	25	1	0	1	1	1	0	0	0	0	0	-999	-999	0	0	-999	8	1	5	1	3	1	0	1	1	1	0	0	1	1	3	2	1	2	-999	10	3	3	2	1	2	2	2	3	2	-999	2	1	1
4	23	0	1	8	1	1	0	0	0	0	0	-999	-999	0	1	-999	1	1	1	1	0	0	0	1	1	1	1	1	0	0	1	2	1	1	6	7	2	2	2	2	1	2	2	2	0	-999	0	1	1
4	22	0	0	14	1	0	0	0	0	0	1	0	1	1	0	Mixed	4	1	4	1	0	0	1	1	3	1	3	1	0	0	1	2	1	1	1	2	3	2	2	1	0	0	0	0	0	-999	0	1	1
4	18	0	1	8	1	1	0	0	0	0	0	-999	-999	0	1	-999	8	1	6	1	2	1	1	1	4	1	4	1	0	0	1	2	1	0	-999	5	2	0	2	2	0	0	2	2	0	-999	0	1	0
4	18	1	0	1	1	1	0	0	0	0	0	-999	-999	0	0	-999	7	1	4	1	3	1	1	1	3	1	3	1	0	0	1	2	1	1	15	3	3	1	3	3	0	1	2	1	0	Ads	3	1	1
4	19	0	1	12	1	0	0	0	0	1	0	-999	-999	0	1	-999	6	1	6	1	0	0	0	0	4	1	4	1	0	0	1	2	1	0	-999	5	1	2	2	3	1	2	2	0	1	-999	1	1	1
4	23	0	1	8	1	1	0	0	0	0	0	-999	-999	0	1	-999	1	1	1	1	0	0	0	1	1	1	1	1	0	0	2	2	1	0	-999	6	0	3	0	1	3	1	3	2	0	-999	1	0	1
4	19	1	0	2	1	0	1	0	0	0	0	-999	-999	0	0	-999	3	1	3	1	0	0	1	1	3	1	3	1	0	0	1	2	1	1	2	10	1	1	1	1	2	1	1	1	2	-999	1	1	1
4	21	1	1	10	1	0	0	1	0	0	0	-999	-999	0	1	-999	2	1	2	1	0	0	1	0	2	1	2	1	0	0	1	2	1	0	-999	7	3	2	2	0	0	2	1	2	1	-999	1	1	1
4	23	1	1	8	1	1	0	0	0	0	0	-999	-999	0	1	-999	2	1	2	1	0	0	1	1	1	1	1	1	0	0	1	2	1	1	4	10	3	2	2	2	2	1	1	2	1	Referenced in music	2	1	1
5	24	1	1	10	1	0	0	1	0	0	0	-999	-999	0	1	-999	9	1	5	1	4	1	1	1	9	1	5	1	4	1	3	2	1	0	-999	9	1	2	2	1	2	2	2	2	1	-999	0	1	1
5	25	0	1	8	1	1	0	0	0	0	0	-999	-999	0	1	-999	3	1	1	1	2	1	0	1	3	1	1	1	2	1	2	2	1	0	-999	4	3	1	3	3	0	0	3	3	0	-999	0	1	1
5	22	1	0	1	1	1	0	0	0	0	0	-999	-999	0	0	-999	8	1	5	1	3	1	1	1	8	1	5	1	3	1	1	2	1	1	20	5	2	1	1	2	0	0	1	1	1	-999	0	1	1
5	18	1	0	1	1	1	0	0	0	0	0	-999	-999	0	0	-999	10	1	6	1	4	1	1	1	6	1	5	1	1	1	1	2	1	1	25	9	3	2	3	2	2	2	2	3	2	-999	0	1	1
5	18	1	0	1	1	1	0	0	0	0	0	-999	-999	0	0	-999	7	1	3	1	4	1	1	1	3	1	1	1	2	1	1	2	1	2	-999	0	3	0	2	1	1	2	0	0	0	-999	0	1	0
5	18	0	1	9	1	0	1	0	0	0	0	-999	-999	0	1	-999	2	1	1	1	1	1	1	0	2	1	1	1	1	1	1	2	1	1	5	2	3	1	3	2	1	1	1	2	3	-999	0	1	1
5	19	1	1	9	1	0	1	0	0	0	0	-999	-999	0	1	-999	8	1	6	1	2	1	0	1	4	1	3	1	1	1	3	2	1	1	16	5	0	0	2	2	1	1	0	2	3	Social media	0	0	0
5	21	0	1	8	1	1	0	0	0	0	0	-999	-999	0	1	-999	9	1	5	1	4	1	1	1	9	1	5	1	4	1	1	2	1	1	3	4	3	1	2	1	2	0	0	0	1	Pandora ads	0	1	1
5	20	1	1	15	3	1	1	0	0	0	1	-999	-999	1	1	Puerto Rican	5	1	3	1	2	1	1	1	3	1	2	1	1	1	1	2	1	1	10	1	3	0	0	1	0	0	0	0	0	-999	0	1	0
5	21	0	1	6	0	0	0	0	0	0	0	1	-999	0	1	Hispanic	7	1	5	1	2	1	1	1	2	1	1	1	1	1	3	2	1	1	11	4	2	1	2	2	0	0	0	1	1	-999	0	1	1
5	20	0	1	8	1	1	0	0	0	0	0	-999	-999	0	1	-999	6	1	3	1	3	1	1	1	2	1	1	1	1	1	3	2	1	1	0	4	3	1	0	1	0	0	2	1	0	General public	2	1	1
5	23	0	0	14	2	1	1	0	0	0	0	-999	-999	1	0	-999	3	1	1	1	2	1	1	1	2	1	1	1	1	1	1	2	1	1	5	8	3	2	3	3	2	0	3	2	1	On apps	3	1	1
5	19	1	0	1	1	1	0	0	0	0	0	-999	-999	0	0	-999	8	1	6	1	2	1	0	1	7	1	5	1	2	1	1	2	1	1	1	8	1	2	1	2	0	2	1	3	2	Stores	2	1	1
5	19	1	0	2	1	0	1	0	0	0	0	-999	-999	0	0	-999	4	1	3	1	1	1	1	1	3	1	2	1	1	1	1	2	1	0	-999	9	3	3	3	2	1	1	2	3	3	Public	3	1	1
5	21	1	0	2	1	0	1	0	0	0	0	-999	-999	0	0	-999	3	1	2	1	1	1	1	0	3	1	2	1	1	1	3	2	1	1	1	9	2	2	1	0	2	2	2	2	2	N/a	1	1	1
5	21	0	0	2	1	0	1	0	0	0	0	-999	-999	0	0	-999	7	1	3	1	4	1	1	1	7	1	3	1	4	1	1	2	1	1	10	10	2	2	3	2	1	3	3	2	3	Family members	1	1	1
5	20	0	0	1	1	1	0	0	0	0	0	-999	-999	0	0	-999	8	1	3	1	5	1	1	0	7	1	3	1	4	1	3	2	1	1	2	10	3	2	2	2	3	2	3	2	3	-999	2	1	1
5	23	1	1	8	1	1	0	0	0	0	0	-999	-999	0	1	-999	10	1	7	1	3	1	1	1	10	1	7	1	3	1	1	2	1	1	30	9	1	2	1	2	2	2	2	2	0	-999	2	1	1
5	20	0	1	8	1	1	0	0	0	0	0	-999	-999	0	1	-999	10	1	7	1	3	1	1	1	10	1	7	1	3	1	1	2	1	0	-999	7	1	0	2	0	1	3	3	2	1	-999	3	1	0
2	24	0	0	1	1	1	0	0	0	0	0	-999	-999	0	0	-999	1	1	0	0	1	1	0	1	0	0	0	0	0	0	1	2	0	-999	-999	7	3	2	2	1	1	3	1	2	0	-999	0	1	1
2	18	0	0	1	1	1	0	0	0	0	0	-999	-999	0	0	-999	1	1	1	1	0	0	1	1	0	0	0	0	0	0	2	2	0	-999	-999	6	3	1	2	2	3	2	2	1	2	-999	1	1	1
3	25	0	0	1	1	1	0	0	0	0	0	-999	-999	0	0	-999	10	1	5	1	5	1	1	1	1	1	0	0	1	1	1	2	0	-999	-999	0	3	0	1	0	0	0	0	1	1	-999	0	1	0
3	22	0	0	2	1	0	1	0	0	0	0	-999	-999	0	0	-999	3	1	1	1	2	1	0	1	1	1	0	0	1	1	1	2	0	-999	-999	8	3	3	3	2	3	2	1	1	0	-999	0	1	1
3	24	1	0	2	1	0	1	0	0	0	0	-999	-999	0	0	-999	2	1	0	0	2	1	1	0	2	1	0	0	2	1	1	2	0	-999	-999	10	1	1	1	1	1	1	1	2	2	-999	1	1	1
4	21	0	1	6	0	0	0	0	0	0	0	1	-999	0	1	Hispanic	3	1	2	1	1	1	0	1	1	1	1	1	0	0	1	2	0	-999	-999	7	3	2	3	2	1	0	1	3	2	-999	0	1	1
4	19	1	0	1	1	1	0	0	0	0	0	-999	-999	0	0	-999	1	1	1	1	0	0	0	1	1	1	1	1	0	0	2	2	0	-999	-999	2	2	3	0	0	2	0	0	0	1	-999	1	1	1
5	20	1	0	2	1	0	1	0	0	0	0	-999	-999	0	0	-999	6	1	4	1	2	1	1	1	4	1	2	1	2	1	4	2	0	-999	-999	5	2	3	2	0	0	1	2	2	0	-999	0	1	1
5	25	1	0	3	1	0	0	1	0	0	0	-999	-999	0	0	-999	4	1	3	1	1	1	0	1	2	1	1	1	1	1	1	2	0	-999	-999	0	3	1	2	1	1	1	2	2	1	-999	0	1	1
5	22	1	0	3	1	0	0	1	0	0	0	-999	-999	0	0	-999	4	1	2	1	2	1	0	0	2	1	1	1	1	1	1	2	0	-999	-999	7	3	1	3	2	1	0	2	2	1	Plays	0	1	1
5	18	1	0	1	1	1	0	0	0	0	0	-999	-999	0	0	-999	8	1	5	1	3	1	1	1	2	1	1	1	1	1	1	2	0	-999	-999	0	3	1	0	0	1	0	0	1	0	-999	0	1	1
5	22	0	0	1	1	1	0	0	0	0	0	-999	-999	0	0	-999	7	1	4	1	3	1	1	1	7	1	4	1	3	1	1	2	0	-999	-999	3	3	0	0	0	0	0	1	1	0	-999	0	1	0
5	24	0	1	9	1	0	1	0	0	0	0	-999	-999	0	1	-999	11	1	7	1	4	1	1	1	11	1	7	1	4	1	1	2	0	-999	-999	8	2	0	2	2	3	3	3	2	3	I don't know	2	1	0
5	20	1	0	2	1	0	1	0	0	0	0	-999	-999	0	0	-999	13	1	7	1	6	1	1	1	10	1	4	1	6	1	2	2	0	-999	-999	10	1	3	3	2	2	3	2	2	3	-999	2	1	1
5	18	0	0	2	1	0	1	0	0	0	0	-999	-999	0	0	-999	8	1	5	1	3	1	1	1	8	1	5	1	3	1	4	2	0	-999	-999	7	2	1	2	2	1	2	2	2	2	-999	2	1	1
5	20	0	0	14	2	1	0	1	0	0	0	-999	-999	1	0	-999	7	1	5	1	2	1	1	1	3	1	2	1	1	1	3	2	0	-999	-999	8	2	2	3	2	0	2	2	2	0	Commercials	2	1	1
3	22	0	0	4	1	0	0	0	1	0	0	-999	-999	0	0	-999	5	1	2	1	3	1	1	1	2	1	0	0	2	1	1	2	1	1	3	9	3	2	2	1	1	1	1	2	1	-999	1	1	1
2	24	0	0	3	1	0	0	1	0	0	0	-999	-999	0	0	-999	1	1	0	0	1	1	0	1	0	0	0	0	0	0	1	2	1	-999	-999	1	1	1	1	0	0	0	0	0	0	-999	0	1	1
2	18	0	0	1	1	1	0	0	0	0	0	-999	-999	0	0	-999	2	1	2	1	0	0	1	1	0	0	0	0	0	0	3	2	1	1	0	7	1	1	3	3	0	0	1	2	2	Books	0	1	1
2	23	0	1	6	0	0	0	0	0	0	0	1	-999	0	1	Latino	1	1	0	0	1	1	0	1	0	0	0	0	0	0	1	2	1	-999	-999	1	3	0	0	0	0	0	0	0	0	-999	0	1	0
2	18	0	0	1	1	1	0	0	0	0	0	-999	-999	0	0	-999	1	1	1	1	0	0	1	1	0	0	0	0	0	0	3	2	1	2	-999	10	2	1	2	2	2	2	2	2	1	Friends	2	1	1
2	19	1	0	2	1	0	1	0	0	0	0	-999	-999	0	0	-999	1	1	0	0	1	1	0	1	0	0	0	0	0	0	1	2	1	-999	-999	10	3	1	3	2	2	1	1	1	1	Schools	3	1	1
1	21	1	1	15	2	1	1	0	0	0	0	-999	-999	1	1	-999	0	0	0	0	0	0	0	0	0	0	0	0	0	0	4	2	1	-999	-999	0	0	0	0	0	0	0	0	0	0	-999	0	0	0
1	25	1	0	1	1	1	0	0	0	0	0	-999	-999	0	0	-999	0	0	0	0	0	0	0	1	0	0	0	0	0	0	1	2	1	-999	-999	3	2	1	1	1	0	0	0	0	0	-999	0	1	1
1	18	1	0	14	2	1	0	1	0	0	0	-999	-999	1	0	-999	0	0	0	0	0	0	0	0	0	0	0	0	0	0	1	2	1	-999	-999	5	3	1	2	1	0	1	1	0	0	-999	0	1	1
1	22	1	0	1	1	1	0	0	0	0	0	-999	-999	0	0	-999	0	0	0	0	0	0	0	1	0	0	0	0	0	0	2	2	1	-999	-999	5	1	1	1	1	1	1	1	1	1	-999	0	1	1
1	25	1	0	1	1	1	0	0	0	0	0	-999	-999	0	0	-999	0	0	0	0	0	0	1	1	0	0	0	0	0	0	1	2	1	-999	-999	6	2	1	2	1	0	0	2	1	0	-999	0	1	1
1	25	0	0	2	1	0	1	0	0	0	0	-999	-999	0	0	-999	0	0	0	0	0	0	0	1	0	0	0	0	0	0	1	2	1	-999	-999	3	3	0	3	1	0	0	1	1	0	-999	0	1	0
1	23	0	1	8	1	1	0	0	0	0	0	-999	-999	0	1	-999	0	0	0	0	0	0	0	1	0	0	0	0	0	0	1	2	1	-999	-999	5	3	1	2	2	1	0	1	1	2	-999	1	1	1
1	18	0	1	8	1	1	0	0	0	0	0	-999	-999	0	1	-999	0	0	0	0	0	0	0	0	0	0	0	0	0	0	1	2	1	-999	-999	3	2	0	1	0	0	0	0	2	0	social interaction	1	1	0
1	25	0	0	1	1	1	0	0	0	0	0	-999	-999	0	0	-999	0	0	0	0	0	0	1	1	0	0	0	0	0	0	1	2	1	-999	-999	10	1	1	1	1	1	1	1	1	1	-999	1	1	1
2	22	0	0	1	1	1	0	0	0	0	0	-999	-999	0	0	-999	1	1	1	1	0	0	1	1	0	0	0	0	0	0	1	2	1	0	-999	3	2	0	2	0	0	0	0	1	0	N/a	0	1	0
2	22	0	0	7	1	0	0	0	0	0	1	0	-999	0	0	Hebrew Israelite	1	1	0	0	1	1	0	0	0	0	0	0	0	0	4	2	1	-999	-999	8	1	1	1	1	1	1	1	1	1		0	1	1
2	18	1	1	8	1	1	0	0	0	0	0	-999	-999	0	1	-999	2	1	2	1	0	0	1	1	0	0	0	0	0	0	1	2	1	0	-999	2	3	1	2	1	1	1	2	3	1	-999	0	1	1
2	18	0	0	1	1	1	0	0	0	0	0	-999	-999	0	0	-999	1	1	0	0	1	1	0	1	0	0	0	0	0	0	1	2	1	-999	-999	7	3	1	2	1	1	0	1	1	0	-999	0	1	1
2	20	0	0	14	2	1	0	0	1	0	0	-999	-999	1	0	-999	1	1	1	1	0	0	0	1	0	0	0	0	0	0	1	2	1	0	-999	0	0	0	0	0	0	0	0	0	0	-999	0	0	0
2	23	0	0	1	1	1	0	0	0	0	0	-999	-999	0	0	-999	5	1	4	1	1	1	1	1	0	0	0	0	0	0	1	2	1	1	0	3	2	0	2	2	0	0	0	2	0	-999	0	1	0
2	24	0	0	1	1	1	0	0	0	0	0	-999	-999	0	0	-999	5	1	3	1	2	1	1	1	0	0	0	0	0	0	1	2	1	2	-999	6	2	1	2	1	2	1	1	1	0	-999	0	1	1
2	23	1	0	2	1	0	1	0	0	0	0	-999	-999	0	0	-999	7	1	4	1	3	1	1	1	0	0	0	0	0	0	1	2	1	1	0	5	2	2	2	0	0	0	2	2	0	-999	0	1	1
2	19	0	1	9	1	0	1	0	0	0	0	-999	-999	0	1	-999	5	1	5	1	0	0	1	1	0	0	0	0	0	0	3	2	1	1	0	7	3	3	2	3	1	2	1	1	2	N/A	0	1	1
2	21	0	0	1	1	1	0	0	0	0	0	-999	-999	0	0	-999	1	1	1	1	0	0	0	1	0	0	0	0	0	0	1	2	1	0	-999	9	2	2	2	1	1	2	2	0	1	-999	1	1	1
2	20	0	0	1	1	1	0	0	0	0	0	-999	-999	0	0	-999	1	1	1	1	0	0	1	1	0	0	0	0	0	0	3	2	1	0	-999	10	3	1	1	2	2	1	1	2	1	-999	2	1	1
2	20	0	0	3	1	0	0	1	0	0	0	-999	-999	0	0	-999	3	1	3	1	0	0	1	1	0	0	0	0	0	0	1	2	1	2	-999	8	3	1	2	3	1	0	1	0	1	-999	2	1	1
2	21	0	1	11	1	0	0	0	1	0	0	-999	-999	0	1	-999	1	1	1	1	0	0	1	1	0	0	0	0	0	0	1	2	1	0	-999	10	3	2	2	2	1	1	3	2	2	Adds	2	1	1
2	19	0	1	9	1	0	1	0	0	0	0	-999	-999	0	1	-999	1	1	0	0	1	1	0	0	0	0	0	0	0	0	1	2	1	-999	-999	8	3	0	3	2	1	0	2	2	2	School	3	1	0
3	20	0	1	9	1	0	1	0	0	0	0	-999	-999	0	1	-999	3	1	1	1	2	1	1	1	1	1	0	0	1	1	1	2	1	0	-999	1	2	0	0	0	0	0	2	1	0	-999	0	1	0
3	23	0	0	2	1	0	1	0	0	0	0	-999	-999	0	0	-999	1	1	0	0	1	1	1	1	1	1	0	0	1	1	1	2	1	-999	-999	5	2	2	2	0	0	0	2	2	0	Nothing	0	1	1
3	19	0	0	1	1	1	0	0	0	0	0	-999	-999	0	0	-999	6	1	5	1	1	1	1	1	1	1	0	0	1	1	1	2	1	2	-999	9	3	1	2	2	1	1	3	3	2	-999	0	1	1
3	19	0	0	2	1	0	1	0	0	0	0	-999	-999	0	0	-999	6	1	4	1	2	1	1	1	2	1	0	0	2	1	2	2	1	1	1	6	3	1	3	2	0	0	1	0	2	-999	0	1	1
3	18	1	0	1	1	1	0	0	0	0	0	-999	-999	0	0	-999	1	1	0	0	1	1	0	1	1	1	0	0	1	1	1	2	1	-999	-999	0	3	0	0	0	0	1	2	2	0	-999	0	1	0
3	25	1	1	6	0	0	0	0	0	0	0	1	-999	0	1	Mexican	8	1	5	1	3	1	1	1	1	1	0	0	1	1	1	2	1	1	0	3	3	1	3	0	0	0	2	0	0	-999	0	1	1
3	22	0	0	1	1	1	0	0	0	0	0	-999	-999	0	0	-999	6	1	3	1	3	1	1	1	1	1	0	0	1	1	1	2	1	1	0	3	2	0	1	0	1	0	0	0	0	-999	0	1	0
3	24	0	0	2	1	0	1	0	0	0	0	-999	-999	0	0	-999	7	1	4	1	3	1	1	1	2	1	0	0	2	1	1	2	1	0	-999	3	3	2	2	0	1	0	2	0	0	-999	0	1	1
3	22	1	0	14	5	1	1	1	1	1	0	-999	-999	1	0	-999	8	1	6	1	2	1	1	1	2	1	0	0	2	1	1	2	1	2	-999	9	2	2	2	2	2	2	2	2	2	idk	0	1	1
3	25	0	1	8	1	1	0	0	0	0	0	-999	-999	0	1	-999	7	1	3	1	4	1	1	1	1	1	0	0	1	1	3	2	1	1	1	9	1	1	3	2	1	0	2	1	2	-999	1	1	1
3	23	0	0	2	1	0	1	0	0	0	0	-999	-999	0	0	-999	1	1	0	0	1	1	1	1	1	1	0	0	1	1	3	2	1	-999	-999	5	3	3	3	3	2	0	2	0	0	-999	3	1	1
4	18	1	0	7	1	0	0	0	0	0	1	-999	-999	0	0	Middle east	5	1	5	1	0	0	0	0	3	1	3	1	0	0	1	2	1	1	4	2	3	0	1	0	0	0	0	3	3	-999	0	1	0
4	25	0	0	1	1	1	0	0	0	0	0	-999	-999	0	0	-999	8	1	5	1	3	1	1	1	4	1	4	1	0	0	4	2	1	1	1	4	3	1	2	2	1	0	2	1	0	-999	0	1	1
4	19	1	0	1	1	1	0	0	0	0	0	-999	-999	0	0	-999	5	1	5	1	0	0	1	1	3	1	3	1	0	0	1	2	1	1	27	8	2	1	3	2	0	2	2	2	2	No	0	1	1
4	20	1	1	8	1	1	0	0	0	0	0	-999	-999	0	1	-999	3	1	3	1	0	0	1	1	3	1	3	1	0	0	1	2	1	1	20	9	3	1	2	2	1	1	1	2	1	-999	0	1	1
4	18	0	1	8	1	1	0	0	0	0	0	-999	-999	0	1	-999	6	1	5	1	1	1	0	0	1	1	1	1	0	0	1	2	1	1	2	2	3	0	2	1	0	0	0	1	1	-999	0	1	0
4	19	0	0	14	2	0	0	1	0	1	0	-999	-999	1	0	-999	6	1	5	1	1	1	1	1	2	1	2	1	0	0	1	2	1	1	30	8	3	2	3	3	2	1	0	2	1	-999	0	1	1
4	20	1	0	1	1	1	0	0	0	0	0	-999	-999	0	0	-999	6	1	5	1	1	1	1	1	3	1	3	1	0	0	1	2	1	2	-999	6	3	2	3	2	0	0	3	3	0	-999	0	1	1
4	20	0	1	8	1	1	0	0	0	0	0	-999	-999	0	1	-999	4	1	3	1	1	1	1	1	1	1	1	1	0	0	1	2	1	1	7	8	3	2	3	3	3	3	3	3	0	-999	0	1	1
4	19	1	1	6	0	0	0	0	0	0	0	1	-999	0	1	Puerto Rican	9	1	7	1	2	1	1	1	2	1	2	1	0	0	1	2	1	1	10	5	3	1	3	0	0	0	1	2	0	-999	0	1	1
4	19	1	0	14	2	0	1	0	1	0	0	-999	-999	1	0	-999	5	1	3	1	2	1	1	1	2	1	2	1	0	0	1	2	1	1	2	3	2	1	2	0	0	0	1	0	0	-999	0	1	1
4	20	0	1	6	0	0	0	0	0	0	0	1	-999	0	1	Mexican American	6	1	5	1	1	1	1	1	2	1	2	1	0	0	1	2	1	1	1	1	2	2	2	2	1	2	2	3	2	Friend	2	1	1
4	21	0	1	8	1	1	0	0	0	0	0	-999	-999	0	1	-999	1	1	1	1	0	0	1	1	1	1	1	1	0	0	1	2	1	0	-999	8	3	3	2	3	3	3	0	3	1	Store	3	1	1
4	18	1	1	9	1	0	1	0	0	0	0	-999	-999	0	1	-999	2	1	2	1	0	0	1	1	1	1	1	1	0	0	4	2	1	1	2	3	1	0	3	3	1	0	0	1	0	-999	1	1	0
4	20	1	1	8	1	1	0	0	0	0	0	-999	-999	0	1	-999	2	1	2	1	0	0	1	1	2	1	2	1	0	0	2	2	1	1	10	10	1	1	1	1	1	1	1	1	1	-999	1	1	1
4	18	0	1	8	1	1	0	0	0	0	0	-999	-999	0	1	-999	4	1	4	1	0	0	1	1	2	1	2	1	0	0	1	2	1	0	-999	9	3	0	2	2	1	2	2	2	2	Friends	2	1	0
4	20	0	1	13	1	0	0	0	0	0	1	-999	-999	0	1	-999	1	1	1	1	0	0	0	0	1	1	1	1	0	0	3	2	1	0	-999	10	3	2	3	2	2	1	1	2	2	-999	3	1	1
5	23	0	0	1	1	1	0	0	0	0	0	-999	-999	0	0	-999	9	1	5	1	4	1	1	1	2	1	1	1	1	1	4	2	1	2	-999	2	2	0	2	0	0	0	0	0	0	-999	0	1	0
5	22	0	1	6	0	0	0	0	0	0	0	1	-999	0	1	Latinx	7	1	4	1	3	1	1	1	3	1	2	1	1	1	4	2	1	1	30	5	3	0	2	1	1	0	2	2	0	Not applicable	0	1	0
5	18	0	1	8	1	1	0	0	0	0	0	-999	-999	0	1	-999	7	1	5	1	2	1	1	1	3	1	1	1	2	1	1	2	1	2	-999	6	3	3	2	1	0	0	2	2	1	-999	0	1	1
5	23	0	0	2	1	0	1	0	0	0	0	-999	-999	0	0	-999	12	1	7	1	5	1	1	1	5	1	4	1	1	1	1	2	1	1	13	8	3	2	3	2	1	1	1	2	0	-999	0	1	1
5	18	1	0	1	1	1	0	0	0	0	0	-999	-999	0	0	-999	12	1	7	1	5	1	1	1	12	1	7	1	5	1	1	2	1	1	0	7	3	2	2	3	0	2	2	2	0	-999	0	1	1
5	18	1	0	1	1	1	0	0	0	0	0	-999	-999	0	0	-999	6	1	5	1	1	1	1	1	6	1	5	1	1	1	1	2	1	1	6	7	3	1	2	1	1	0	2	1	1	-999	0	1	1
5	22	1	1	8	1	1	0	0	0	0	0	-999	-999	0	1	-999	10	1	7	1	3	1	0	1	6	1	4	1	2	1	3	2	1	1	2	8	3	0	1	2	2	1	2	1	1	-999	0	1	0
5	18	0	1	8	1	1	0	0	0	0	0	-999	-999	0	1	-999	6	1	4	1	2	1	1	1	4	1	2	1	2	1	1	2	1	1	0	1	3	1	3	1	1	2	1	2	2	-999	0	1	1
5	24	0	1	9	1	0	1	0	0	0	0	-999	-999	0	1	-999	10	1	7	1	3	1	1	1	5	1	3	1	2	1	2	2	1	1	2	8	0	3	3	3	2	3	3	3	3	-999	0	0	1
5	19	1	1	8	1	1	0	0	0	0	0	-999	-999	0	1	-999	6	1	4	1	2	1	1	1	4	1	3	1	1	1	1	2	1	2	-999	8	3	2	3	3	0	1	2	1	2	Magazines	0	1	1
5	22	0	0	1	1	1	0	0	0	0	0	-999	-999	0	0	-999	13	1	7	1	6	1	1	1	13	1	7	1	6	1	1	2	1	2	-999	9	2	2	2	2	2	2	2	2	2	People	2	1	1
5	20	1	0	3	1	0	0	1	0	0	0	-999	-999	0	0	-999	12	1	7	1	5	1	1	1	10	1	7	1	3	1	4	2	1	0	-999	10	1	1	1	1	2	1	1	1	1	-999	1	1	1
5	25	0	0	1	1	1	0	0	0	0	0	-999	-999	0	0	-999	8	1	6	1	2	1	1	1	8	1	6	1	2	1	1	2	1	1	10	10	1	1	1	1	1	1	1	1	1	-999	1	1	1
5	20	0	1	8	1	1	0	0	0	0	0	-999	-999	0	1	-999	4	1	3	1	1	1	1	1	4	1	3	1	1	1	1	2	1	2	-999	10	1	1	2	2	2	2	2	1	2	-999	2	1	1
5	25	0	0	2	1	0	1	0	0	0	0	-999	-999	0	0	-999	9	1	6	1	3	1	1	1	5	1	4	1	1	1	1	2	1	0	-999	9	3	3	3	3	2	3	3	3	0	-999	3	1	1
2	24	0	0	1	1	1	0	0	0	0	0	-999	-999	0	0	-999	1	1	0	0	1	1	0	1	0	0	0	0	0	0	1	2	0	-999	-999	4	3	1	1	1	0	1	1	0	0	-999	0	1	1
2	19	0	0	3	1	0	0	1	0	0	0	-999	-999	0	0	-999	1	1	0	0	1	1	0	0	0	0	0	0	0	0	4	2	0	-999	-999	4	2	2	2	2	2	0	2	0	0	-999	0	1	1
2	19	0	0	2	1	0	1	0	0	0	0	-999	-999	0	0	-999	1	1	0	0	1	1	0	1	0	0	0	0	0	0	2	2	0	-999	-999	5	2	0	1	1	1	0	2	2	0	-999	0	1	0
1	23	1	0	1	1	1	0	0	0	0	0	-999	-999	0	0	-999	0	0	0	0	0	0	1	0	0	0	0	0	0	0	4	2	0	-999	-999	8	3	0	3	3	3	3	3	3	3	-999	0	1	0
1	18	1	0	1	1	1	0	0	0	0	0	-999	-999	0	0	-999	0	0	0	0	0	0	0	1	0	0	0	0	0	0	3	2	0	-999	-999	6	3	1	1	2	0	0	0	1	1	-999	0	1	1
1	21	1	0	1	1	1	0	0	0	0	0	-999	-999	0	0	-999	0	0	0	0	0	0	0	0	0	0	0	0	0	0	1	2	0	-999	-999	0	0	0	0	0	0	0	0	0	0	-999	0	0	0
1	25	1	0	1	1	1	0	0	0	0	0	-999	-999	0	0	-999	0	0	0	0	0	0	0	1	0	0	0	0	0	0	2	2	0	-999	-999	4	3	1	0	2	0	0	0	2	0	N/A	0	1	1
1	23	1	0	1	1	1	0	0	0	0	0	-999	-999	0	0	-999	0	0	0	0	0	0	0	0	0	0	0	0	0	0	1	2	0	-999	-999	9	1	1	2	2	1	2	1	2	1	-999	0	1	1
1	18	1	1	8	1	1	0	0	0	0	0	-999	-999	0	1	-999	0	0	0	0	0	0	1	0	0	0	0	0	0	0	1	2	0	-999	-999	3	2	0	3	2	0	0	0	1	0	Podcasts	0	1	0
1	25	0	0	1	1	1	0	0	0	0	0	-999	-999	0	0	-999	0	0	0	0	0	0	0	1	0	0	0	0	0	0	1	2	0	-999	-999	7	3	2	2	1	0	0	1	1	2	Email	1	1	1
1	21	0	1	8	1	1	0	0	0	0	0	-999	-999	0	1	-999	0	0	0	0	0	0	0	1	0	0	0	0	0	0	1	2	0	-999	-999	5	3	2	3	1	0	0	2	2	1	School	1	1	1
2	19	1	1	6	0	0	0	0	0	0	0	1	-999	0	1	Mexican American	4	1	3	1	1	1	1	1	0	0	0	0	0	0	4	2	0	-999	-999	4	2	1	1	1	1	1	1	2	2	-999	0	1	1
2	22	0	1	10	1	0	0	1	0	0	0	-999	-999	0	1	-999	1	1	1	1	0	0	0	1	0	0	0	0	0	0	1	2	0	-999	-999	9	2	1	2	2	1	1	1	1	3	-999	0	1	1
2	18	0	1	8	1	1	0	0	0	0	0	-999	-999	0	1	-999	3	1	3	1	0	0	0	1	0	0	0	0	0	0	4	2	0	-999	-999	1	3	2	3	2	2	2	2	2	2	-999	3	1	1
2	19	0	0	1	1	1	0	0	0	0	0	-999	-999	0	0	-999	2	1	2	1	0	0	1	1	0	0	0	0	0	0	1	2	0	-999	-999	10	2	2	1	2	1	1	2	1	1	-999	3	1	1
3	25	0	0	1	1	1	0	0	0	0	0	-999	-999	0	0	-999	8	1	4	1	4	1	1	1	1	1	0	0	1	1	1	2	0	-999	-999	6	3	2	2	0	2	2	0	1	0	-999	0	1	1
3	21	1	0	1	1	1	0	0	0	0	0	-999	-999	0	0	-999	1	1	0	0	1	1	1	1	1	1	0	0	1	1	1	2	0	-999	-999	4	2	0	2	0	0	0	2	2	2	N/A	0	1	0
3	25	0	0	1	1	1	0	0	0	0	0	-999	-999	0	0	-999	1	1	0	0	1	1	1	1	1	1	0	0	1	1	1	2	0	-999	-999	0	3	1	3	2	2	1	2	2	1	-999	2	1	1
3	24	0	1	12	1	0	0	0	0	1	0	-999	-999	0	1	-999	1	1	0	0	1	1	1	0	1	1	0	0	1	1	3	2	0	-999	-999	6	2	0	2	0	0	1	1	3	0	-999	2	1	0
4	22	1	0	2	1	0	1	0	0	0	0	-999	-999	0	0	-999	1	1	1	1	0	0	1	1	1	1	1	1	0	0	2	2	0	-999	-999	1	0	0	0	0	0	0	0	0	2	-999	0	0	0
4	22	0	1	8	1	1	0	0	0	0	0	-999	-999	0	1	-999	7	1	5	1	2	1	1	1	5	1	5	1	0	0	1	2	0	-999	-999	9	3	1	2	2	2	1	3	2	1	-999	0	1	1
4	22	0	0	1	1	1	0	0	0	0	0	-999	-999	0	0	-999	1	1	1	1	0	0	1	0	1	1	1	1	0	0	1	2	0	-999	-999	4	3	2	3	1	1	1	2	1	1	-999	0	1	1
4	18	0	0	1	1	1	0	0	0	0	0	-999	-999	0	0	-999	6	1	5	1	1	1	1	1	5	1	5	1	0	0	1	2	0	-999	-999	8	3	2	3	2	1	1	2	3	3	restaurants	0	1	1
4	24	0	0	2	1	0	1	0	0	0	0	-999	-999	0	0	-999	1	1	1	1	0	0	1	1	1	1	1	1	0	0	1	2	0	-999	-999	9	3	1	2	2	1	2	2	1	0	Personal reference	3	1	1
5	22	0	1	8	1	1	0	0	0	0	0	-999	-999	0	1	-999	6	1	5	1	1	1	1	1	3	1	2	1	1	1	1	2	0	-999	-999	9	3	2	3	1	1	2	1	2	3	-999	0	1	1
4	19	0	0	1	1	1	0	0	0	0	0	-999	-999	0	0	-999	3	1	3	1	0	0	1	1	2	1	2	1	0	0	1	2	1	1	8	7	3	2	3	1	0	0	3	3	1	-999	0	1	1
4	21	1	0	2	1	0	1	0	0	0	0	-999	-999	0	0	-999	1	1	1	1	0	0	0	1	1	1	1	1	0	0	1	2	1	1	14	2	2	0	2	0	1	0	0	0	0	-999	0	1	0
4	19	1	1	8	1	1	0	0	0	0	0	-999	-999	0	1	-999	5	1	2	1	3	1	1	1	1	1	1	1	0	0	1	2	1	1	20	4	3	0	3	0	0	0	0	0	1	Friends	3	1	0
4	19	1	0	2	1	0	1	0	0	0	0	-999	-999	0	0	-999	4	1	4	1	0	0	1	1	1	1	1	1	0	0	1	2	1	1	10	4	2	1	3	0	0	0	1	1	0	-999	0	1	1
5	25	0	0	1	1	1	0	0	0	0	0	-999	-999	0	0	-999	6	1	5	1	1	1	1	1	4	1	3	1	1	1	1	2	1	1	3	4	2	0	3	1	1	1	0	1	0	-999	0	1	0
4	23	1	1	6	0	0	0	0	0	0	0	1	-999	0	1	Hispanic	10	1	7	1	3	1	1	1	2	1	2	1	0	0	1	2	1	1	6	10	3	1	2	1	2	1	1	3	2	Word of mouth	2	1	1
4	21	0	0	1	1	1	0	0	0	0	0	-999	-999	0	0	-999	1	1	1	1	0	0	0	1	1	1	1	1	0	0	1	2	1	1	12	5	3	0	3	0	0	0	3	3	2	-999	2	1	0
5	20	0	0	1	1	1	0	0	0	0	0	-999	-999	0	0	-999	7	1	5	1	2	1	1	1	4	1	2	1	2	1	1	2	1	1	30	7	3	1	3	3	2	1	2	2	2	-999	0	1	1
4	19	0	0	1	1	1	0	0	0	0	0	-999	-999	0	0	-999	6	1	5	1	1	1	1	1	3	1	3	1	0	0	1	2	1	1	20	5	3	1	3	2	1	1	2	2	1	-999	0	1	1
5	19	0	0	1	1	1	0	0	0	0	0	-999	-999	0	0	-999	9	1	6	1	3	1	1	1	4	1	3	1	1	1	1	2	1	1	30	4	3	1	1	1	0	0	0	1	0	Vape shop	3	1	1
5	20	1	0	3	1	0	0	1	0	0	0	-999	-999	0	0	-999	8	1	6	1	2	1	1	1	8	1	6	1	2	1	1	2	1	1	30	8	3	2	3	3	0	2	3	2	3	-999	0	1	1
4	23	0	1	8	1	1	0	0	0	0	0	-999	-999	0	1	-999	8	1	5	1	3	1	1	1	1	1	1	1	0	0	1	2	1	1	30	3	3	0	3	1	0	0	0	2	0	-999	0	1	0
5	18	0	1	11	1	0	0	0	1	0	0	-999	-999	0	1	-999	4	1	3	1	1	1	1	1	3	1	2	1	1	1	1	2	1	1	0	5	2	0	1	3	3	0	0	2	0	-999	3	1	0
2	24	0	1	8	1	1	0	0	0	0	0	-999	-999	0	1	-999	1	1	0	0	1	1	1	1	0	0	0	0	0	0	1	2	1	-999	-999	9	3	1	2	2	2	1	1	1	1	-999	0	1	1
3	24	0	0	14	2	1	0	0	1	0	0	-999	-999	1	0	-999	5	1	4	1	1	1	1	1	1	1	0	0	1	1	2	2	1	1	0	5	2	0	1	2	0	1	1	2	0	-999	0	1	0
2	20	1	0	1	1	1	0	0	0	0	0	-999	-999	0	0	-999	1	1	0	0	1	1	0	0	0	0	0	0	0	0	1	2	1	-999	-999	2	2	0	1	0	0	1	1	0	0	-999	0	1	0
4	23	0	0	1	1	1	0	0	0	0	0	-999	-999	0	0	-999	5	1	4	1	1	1	1	1	1	1	1	1	0	0	1	2	1	1	1	9	3	2	2	2	2	2	2	2	1	-999	0	1	1
2	25	0	0	1	1	1	0	0	0	0	0	-999	-999	0	0	-999	1	1	0	0	1	1	1	1	0	0	0	0	0	0	1	2	1	-999	-999	1	3	0	2	2	0	0	2	2	2	-999	1	1	0
2	24	0	0	1	1	1	0	0	0	0	0	-999	-999	0	0	-999	1	1	0	0	1	1	1	1	0	0	0	0	0	0	1	2	1	-999	-999	10	2	2	2	2	2	2	2	2	2	-999	2	1	1
2	20	0	1	8	1	1	0	0	0	0	0	-999	-999	0	1	-999	1	1	0	0	1	1	0	1	0	0	0	0	0	0	4	2	1	-999	-999	9	3	2	3	3	1	1	2	3	1	Friends	3	1	1
2	20	1	0	1	1	1	0	0	0	0	0	-999	-999	0	0	-999	1	1	0	0	1	1	1	1	0	0	0	0	0	0	1	2	1	-999	-999	2	3	0	0	2	1	0	0	0	2	Nowhere	0	1	0
2	25	0	0	1	1	1	0	0	0	0	0	-999	-999	0	0	-999	1	1	0	0	1	1	0	1	0	0	0	0	0	0	4	2	1	-999	-999	0	2	3	2	1	0	0	2	0	0	-999	0	1	1
2	23	0	0	1	1	1	0	0	0	0	0	-999	-999	0	0	-999	2	1	2	1	0	0	1	1	0	0	0	0	0	0	3	2	1	0	-999	0	1	0	1	1	0	0	0	0	0	-999	0	1	0
2	25	0	0	3	1	0	0	1	0	0	0	-999	-999	0	0	-999	1	1	0	0	1	1	1	1	0	0	0	0	0	0	1	2	1	-999	-999	8	3	2	1	1	1	2	2	2	0	-999	0	1	1
4	20	1	0	3	1	0	0	1	0	0	0	-999	-999	0	0	-999	1	1	1	1	0	0	1	0	1	1	1	1	0	0	1	2	1	0	-999	10	1	1	1	1	1	1	1	2	1	Pubic	1	1	1
2	23	0	1	6	0	0	0	0	0	0	0	1	-999	0	1	Hispanic/Latino	1	1	1	1	0	0	0	0	0	0	0	0	0	0	1	2	1	0	-999	4	2	0	0	0	1	0	2	0	0	TV	2	1	0
4	19	1	1	8	1	1	0	0	0	0	0	-999	-999	0	1	-999	2	1	2	1	0	0	1	1	1	1	1	1	0	0	1	2	1	0	-999	2	3	1	3	1	1	1	1	2	1	-999	2	1	1
2	25	0	1	8	1	1	0	0	0	0	0	-999	-999	0	1	-999	1	1	0	0	1	1	1	1	0	0	0	0	0	0	3	2	1	-999	-999	6	3	0	2	3	2	2	2	0	2	-999	0	1	0
1	18	0	0	14	2	1	0	1	0	0	0	-999	-999	1	0	-999	0	0	0	0	0	0	0	0	0	0	0	0	0	0	1	2	1	-999	-999	5	3	0	2	0	0	0	1	1	2	-999	0	1	0
1	21	1	0	2	1	0	1	0	0	0	0	-999	-999	0	0	-999	0	0	0	0	0	0	0	0	0	0	0	0	0	0	1	2	1	-999	-999	7	2	0	3	1	1	1	2	2	2	-999	0	1	0
1	18	0	0	3	1	0	0	1	0	0	0	-999	-999	0	0	-999	0	0	0	0	0	0	0	0	0	0	0	0	0	0	1	2	1	-999	-999	8	2	1	3	1	2	0	2	2	3	-999	0	1	1
1	21	1	0	3	1	0	0	1	0	0	0	-999	-999	0	0	-999	0	0	0	0	0	0	0	1	0	0	0	0	0	0	1	2	1	-999	-999	6	2	3	3	1	0	0	3	3	0	-999	0	1	1
1	18	0	0	1	1	1	0	0	0	0	0	-999	-999	0	0	-999	0	0	0	0	0	0	0	1	0	0	0	0	0	0	1	2	1	-999	-999	7	2	0	1	1	1	1	2	0	2	-999	0	1	0
1	19	1	1	6	0	0	0	0	0	0	0	1	-999	0	1	Hispanic	0	0	0	0	0	0	0	0	0	0	0	0	0	0	1	2	1	-999	-999	9	2	2	1	1	2	2	2	1	1	-999	0	1	1
1	18	0	1	6	0	0	0	0	0	0	0	1	-999	0	1	Spanish	0	0	0	0	0	0	0	0	0	0	0	0	0	0	2	2	1	-999	-999	9	1	1	1	1	1	1	1	1	1	-999	0	1	1
1	18	0	0	1	1	1	0	0	0	0	0	-999	-999	0	0	-999	0	0	0	0	0	0	0	0	0	0	0	0	0	0	1	2	1	-999	-999	1	3	1	0	2	1	1	1	1	0	-999	0	1	1
1	20	1	0	5	1	0	0	0	0	1	0	-999	-999	0	0	-999	0	0	0	0	0	0	0	0	0	0	0	0	0	0	4	2	1	-999	-999	5	3	1	2	0	1	1	0	1	0	-999	0	1	1
1	18	0	0	3	1	0	0	1	0	0	0	-999	-999	0	0	-999	0	0	0	0	0	0	0	0	0	0	0	0	0	0	1	2	1	-999	-999	4	3	2	2	3	2	1	3	2	2	Family	1	1	1
1	19	0	0	1	1	1	0	0	0	0	0	-999	-999	0	0	-999	0	0	0	0	0	0	1	0	0	0	0	0	0	0	1	2	1	-999	-999	4	3	2	3	3	1	0	0	1	2	Written Media (Books/Ebooks)	2	1	1
1	20	1	0	1	1	1	0	0	0	0	0	-999	-999	0	0	-999	0	0	0	0	0	0	0	0	0	0	0	0	0	0	1	2	1	-999	-999	5	1	1	3	1	0	0	1	1	0	-999	1	1	1
1	18	1	1	12	1	0	0	0	0	1	0	-999	-999	0	1	-999	0	0	0	0	0	0	0	0	0	0	0	0	0	0	4	2	1	-999	-999	10	1	3	2	3	3	2	2	3	2	-999	2	1	1
1	22	0	1	13	1	0	0	0	0	0	1	-999	-999	0	1	not wanted to answer	0	0	0	0	0	0	0	0	0	0	0	0	0	0	1	2	1	-999	-999	10	2	2	2	2	2	2	2	2	2	-999	2	1	1
1	22	1	0	2	1	0	1	0	0	0	0	-999	-999	0	0	Black	0	0	0	0	0	0	0	0	0	0	0	0	0	0	1	2	1	-999	-999	5	2	0	1	0	0	1	0	2	2	In person with people at gas stations or friends	2	1	0
1	19	0	0	3	1	0	0	1	0	0	0	-999	-999	0	0	-999	0	0	0	0	0	0	0	0	0	0	0	0	0	0	3	2	1	-999	-999	9	3	2	3	1	2	1	3	2	0	Online	3	1	1
1	18	0	1	12	1	0	0	0	0	1	0	-999	-999	0	1	-999	0	0	0	0	0	0	0	1	0	0	0	0	0	0	1	2	1	-999	-999	0	2	0	2	2	0	2	2	0	0	-999	0	1	0
1	25	0	1	8	1	1	0	0	0	0	0	-999	-999	0	1	-999	0	0	0	0	0	0	0	1	0	0	0	0	0	0	1	2	1	-999	-999	3	0	0	1	1	0	0	0	1	0	-999	0	0	0
1	18	1	0	2	1	0	1	0	0	0	0	-999	-999	0	0	-999	0	0	0	0	0	0	0	0	0	0	0	0	0	0	3	2	1	-999	-999	8	3	1	1	1	1	0	2	1	1	-999	0	1	1
1	23	1	0	1	1	1	0	0	0	0	0	-999	-999	0	0	-999	0	0	0	0	0	0	0	0	0	0	0	0	0	0	1	2	1	-999	-999	4	3	1	2	1	0	0	1	1	0	-999	0	1	1
1	21	0	1	6	0	0	0	0	0	0	0	1	-999	0	1	Mexican	0	0	0	0	0	0	0	1	0	0	0	0	0	0	1	2	1	-999	-999	8	3	1	1	1	2	1	2	0	1	-999	0	1	1
1	21	1	0	1	1	1	0	0	0	0	0	-999	-999	0	0	-999	0	0	0	0	0	0	0	1	0	0	0	0	0	0	1	2	1	-999	-999	1	2	0	3	1	0	0	1	1	0	N/A	0	1	0
1	18	0	0	2	1	0	1	0	0	0	0	-999	-999	0	0	-999	0	0	0	0	0	0	0	1	0	0	0	0	0	0	1	2	1	-999	-999	10	3	1	2	3	1	1	1	2	2	-999	1	1	1
1	18	0	0	14	2	0	1	1	0	0	0	-999	-999	1	0	-999	0	0	0	0	0	0	0	0	0	0	0	0	0	0	1	2	1	-999	-999	6	3	2	2	1	0	0	0	2	1	School	2	1	1
1	20	1	0	1	1	1	0	0	0	0	0	-999	-999	0	0	-999	0	0	0	0	0	0	1	0	0	0	0	0	0	0	1	2	1	-999	-999	3	3	0	1	0	0	0	0	2	0	Friends/family	2	1	0
1	18	0	0	2	1	0	1	0	0	0	0	-999	-999	0	0	-999	0	0	0	0	0	0	1	1	0	0	0	0	0	0	1	2	1	-999	-999	6	3	2	2	1	2	1	2	3	1	-999	1	1	1
1	20	1	1	8	1	1	0	0	0	0	0	-999	-999	0	1	-999	0	0	0	0	0	0	0	0	0	0	0	0	0	0	2	2	1	-999	-999	0	2	1	2	1	1	1	2	2	0	-999	0	1	1
1	25	1	1	15	2	0	1	0	0	1	0	-999	-999	1	1	-999	0	0	0	0	0	0	0	1	0	0	0	0	0	0	1	2	1	-999	-999	7	3	1	2	2	2	2	2	2	2	-999	0	1	1
1	19	1	1	8	1	1	0	0	0	0	0	-999	-999	0	1	-999	0	0	0	0	0	0	0	0	0	0	0	0	0	0	1	2	1	-999	-999	0	3	1	0	1	3	2	3	2	3	-999	0	1	1
1	18	0	0	1	1	1	0	0	0	0	0	-999	-999	0	0	-999	0	0	0	0	0	0	1	1	0	0	0	0	0	0	1	2	1	-999	-999	7	2	0	3	1	1	2	1	3	0	my friends	0	1	0
1	18	1	0	2	1	0	1	0	0	0	0	-999	-999	0	0	-999	0	0	0	0	0	0	0	0	0	0	0	0	0	0	1	2	1	-999	-999	9	3	2	3	3	2	2	2	2	2	-999	0	1	1
1	23	1	0	2	1	0	1	0	0	0	0	-999	-999	0	0	-999	0	0	0	0	0	0	0	0	0	0	0	0	0	0	2	2	1	-999	-999	7	2	1	2	2	0	2	3	0	1	-999	1	1	1
1	19	1	0	2	1	0	1	0	0	0	0	-999	-999	0	0	-999	0	0	0	0	0	0	0	0	0	0	0	0	0	0	1	2	1	-999	-999	9	1	1	2	1	1	1	1	1	1	-999	0	1	1
2	21	0	0	1	1	1	0	0	0	0	0	-999	-999	0	0	-999	3	1	0	0	3	1	1	1	0	0	0	0	0	0	1	2	1	-999	-999	6	1	1	3	2	0	0	0	1	2	-999	0	1	1
2	22	1	1	8	1	1	0	0	0	0	0	-999	-999	0	1	-999	1	1	0	0	1	1	1	1	0	0	0	0	0	0	1	2	1	-999	-999	3	2	1	2	1	0	0	2	1	0	Nothing	0	1	1
2	19	0	0	1	1	1	0	0	0	0	0	-999	-999	0	0	-999	1	1	1	1	0	0	0	1	0	0	0	0	0	0	1	2	1	0	-999	8	2	1	3	1	1	1	1	1	0	home	0	1	1
2	22	1	0	1	1	1	0	0	0	0	0	-999	-999	0	0	-999	11	1	7	1	4	1	0	1	0	0	0	0	0	0	1	2	1	2	-999	4	2	0	2	2	1	0	1	0	1	-999	0	1	0
2	20	1	0	1	1	1	0	0	0	0	0	-999	-999	0	0	-999	2	1	1	1	1	1	1	1	0	0	0	0	0	0	1	2	1	0	-999	7	3	1	3	3	2	1	0	3	3	youtube	0	1	1
2	25	0	0	1	1	1	0	0	0	0	0	-999	-999	0	0	-999	1	1	1	1	0	0	1	1	0	0	0	0	0	0	1	2	1	0	-999	7	2	2	1	1	2	0	2	1	0	-999	0	1	1
2	20	1	0	1	1	1	0	0	0	0	0	-999	-999	0	0	-999	4	1	3	1	1	1	0	1	0	0	0	0	0	0	1	2	1	1	0	4	1	2	2	2	1	0	2	3	3	-999	0	1	1
2	18	1	0	1	1	1	0	0	0	0	0	-999	-999	0	0	-999	3	1	2	1	1	1	0	1	0	0	0	0	0	0	1	2	1	2	-999	1	3	0	0	0	0	0	0	0	0	-999	0	1	0
2	23	0	1	8	1	1	0	0	0	0	0	-999	-999	0	1	-999	6	1	4	1	2	1	1	1	0	0	0	0	0	0	1	2	1	1	0	4	3	1	1	1	2	0	1	1	1	Church	0	1	1
2	20	0	0	2	1	0	1	0	0	0	0	-999	-999	0	0	-999	1	1	1	1	0	0	1	1	0	0	0	0	0	0	1	2	1	1	1	9	3	2	3	1	1	1	2	1	1	-999	0	1	1
2	18	1	0	2	1	0	1	0	0	0	0	-999	-999	0	0	-999	1	1	1	1	0	0	0	1	0	0	0	0	0	0	2	2	1	2	-999	8	2	2	2	3	2	2	2	2	1	No where else	0	1	1
2	20	1	1	9	1	0	1	0	0	0	0	-999	-999	0	1	-999	4	1	3	1	1	1	1	1	0	0	0	0	0	0	1	2	1	0	-999	8	0	2	2	2	1	3	1	1	2	City	2	0	1
2	20	1	0	3	1	0	0	1	0	0	0	-999	-999	0	0	-999	4	1	2	1	2	1	0	1	0	0	0	0	0	0	1	2	1	1	0	6	3	0	2	2	1	0	1	0	1	outside	3	1	0
2	22	0	0	1	1	1	0	0	0	0	0	-999	-999	0	0	-999	10	1	7	1	3	1	1	1	0	0	0	0	0	0	1	2	1	1	0	3	3	1	3	1	1	1	2	2	1	-999	1	1	1
2	20	0	1	9	1	0	1	0	0	0	0	-999	-999	0	1	-999	3	1	1	1	2	1	1	1	0	0	0	0	0	0	1	2	1	0	-999	2	2	0	0	0	0	0	0	0	0	Friend	2	1	0
2	24	0	0	2	1	0	1	0	0	0	0	-999	-999	0	0	-999	2	1	0	0	2	1	1	1	0	0	0	0	0	0	3	2	1	-999	-999	9	3	2	3	2	2	2	3	2	0	Tv	2	1	1
2	19	0	0	14	2	1	0	0	0	0	1	-999	-999	1	0	Middle eastern	1	1	1	1	0	0	1	1	0	0	0	0	0	0	1	2	1	0	-999	1	2	0	0	0	0	0	0	0	0	-999	0	1	0
2	25	0	0	2	1	0	1	0	0	0	0	-999	-999	0	0	-999	4	1	3	1	1	1	1	1	0	0	0	0	0	0	1	2	1	1	0	4	3	0	3	0	0	0	2	2	0	Never	0	1	0
2	19	1	0	1	1	1	0	0	0	0	0	-999	-999	0	0	-999	2	1	2	1	0	0	1	1	0	0	0	0	0	0	1	2	1	0	-999	2	2	2	3	2	1	1	1	2	2	-999	0	1	1
2	20	0	1	8	1	1	0	0	0	0	0	-999	-999	0	1	-999	3	1	2	1	1	1	1	1	0	0	0	0	0	0	1	2	1	0	-999	6	3	2	3	1	0	0	2	2	0	-999	0	1	1
2	19	0	0	1	1	1	0	0	0	0	0	-999	-999	0	0	-999	3	1	3	1	0	0	1	1	0	0	0	0	0	0	1	2	1	1	0	3	3	1	3	0	0	0	0	0	0	-999	0	1	1
2	20	0	0	2	1	0	1	0	0	0	0	-999	-999	0	0	-999	2	1	1	1	1	1	1	1	0	0	0	0	0	0	1	2	1	1	2	9	1	1	1	1	2	1	1	1	1	-999	0	1	1
2	20	1	0	2	1	0	1	0	0	0	0	-999	-999	0	0	-999	2	1	1	1	1	1	0	1	0	0	0	0	0	0	2	2	1	0	-999	4	2	1	1	1	0	1	0	0	0	-999	2	1	1
2	20	0	1	8	1	1	0	0	0	0	0	-999	-999	0	1	-999	6	1	3	1	3	1	1	1	0	0	0	0	0	0	4	2	1	2	-999	1	0	0	1	0	0	0	0	0	0	-999	0	0	0
2	23	0	1	8	1	1	0	0	0	0	0	-999	-999	0	1	-999	2	1	1	1	1	1	1	1	0	0	0	0	0	0	1	2	1	0	-999	2	2	0	1	0	0	0	1	0	0	-999	0	1	0
2	25	1	1	9	1	0	1	0	0	0	0	-999	-999	0	1	-999	5	1	3	1	2	1	1	1	0	0	0	0	0	0	1	2	1	0	-999	2	2	0	2	0	0	0	0	0	0	-999	0	1	0
2	19	0	0	1	1	1	0	0	0	0	0	-999	-999	0	0	-999	3	1	3	1	0	0	0	1	0	0	0	0	0	0	1	2	1	1	0	7	3	1	2	2	1	0	2	1	0	-999	0	1	1
2	19	0	0	1	1	1	0	0	0	0	0	-999	-999	0	0	-999	1	1	0	0	1	1	0	1	0	0	0	0	0	0	2	2	1	-999	-999	10	3	2	3	2	1	2	2	3	2	tik tok	3	1	1
2	24	1	0	3	1	0	0	1	0	0	0	-999	-999	0	0	-999	9	1	6	1	3	1	1	1	0	0	0	0	0	0	1	2	1	2	-999	1	3	2	0	3	0	1	2	3	2	-999	2	1	1
2	18	1	0	3	1	0	0	1	0	0	0	-999	-999	0	0	-999	3	1	3	1	0	0	1	1	0	0	0	0	0	0	1	2	1	2	-999	7	3	3	3	3	1	0	1	3	3	Friends	2	1	1
2	21	0	0	2	1	0	1	0	0	0	0	-999	-999	0	0	-999	1	1	1	1	0	0	1	1	0	0	0	0	0	0	1	2	1	0	-999	2	2	0	3	1	1	0	0	0	0	-999	0	1	0
2	23	0	1	8	1	1	0	0	0	0	0	-999	-999	0	1	-999	4	1	2	1	2	1	1	1	0	0	0	0	0	0	1	2	1	0	-999	7	3	2	2	1	0	0	1	0	1	-999	1	1	1
2	20	0	1	8	1	1	0	0	0	0	0	-999	-999	0	1	-999	3	1	3	1	0	0	0	1	0	0	0	0	0	0	1	2	1	1	0	8	2	2	2	2	0	2	2	2	0	Ads on YouTube	2	1	1
2	18	1	0	2	1	0	1	0	0	0	0	-999	-999	0	0	-999	5	1	4	1	1	1	0	1	0	0	0	0	0	0	3	2	1	1	0	5	3	1	3	2	0	0	2	0	0	-999	1	1	1
2	18	1	1	6	0	0	0	0	0	0	0	1	-999	0	1	Hispanic	1	1	0	0	1	1	1	0	0	0	0	0	0	0	1	2	1	-999	-999	5	3	1	2	2	0	1	2	1	0	-999	0	1	1
2	19	1	1	8	1	1	0	0	0	0	0	-999	-999	0	1	-999	1	1	1	1	0	0	1	1	0	0	0	0	0	0	1	2	1	0	-999	7	2	1	2	1	1	0	1	2	1	-999	0	1	1
2	25	1	0	1	1	1	0	0	0	0	0	-999	-999	0	0	-999	2	1	0	0	2	1	1	1	0	0	0	0	0	0	1	2	1	-999	-999	4	2	0	1	1	0	0	0	1	0	-999	0	1	0
2	22	0	0	2	1	0	1	0	0	0	0	-999	-999	0	0	-999	4	1	3	1	1	1	1	1	0	0	0	0	0	0	4	2	1	1	0	2	2	3	0	1	0	1	2	2	0	-999	0	1	1
2	18	1	1	9	1	0	1	0	0	0	0	-999	-999	0	1	-999	1	1	1	1	0	0	1	1	0	0	0	0	0	0	3	2	1	0	-999	3	3	0	3	0	0	0	0	2	0	Home	0	1	0
2	21	0	0	1	1	1	0	0	0	0	0	-999	-999	0	0	-999	10	1	7	1	3	1	1	1	0	0	0	0	0	0	1	2	1	1	0	8	3	0	2	1	1	0	1	1	2	-999	1	1	0
2	18	0	1	15	3	1	1	0	1	0	0	-999	-999	1	1	-999	3	1	3	1	0	0	1	1	0	0	0	0	0	0	1	2	1	2	-999	7	2	1	1	1	0	0	1	1	1	-999	0	1	1
2	20	0	1	6	0	0	0	0	0	0	0	1	-999	0	1	Hispanic	2	1	2	1	0	0	1	1	0	0	0	0	0	0	4	2	1	0	-999	9	3	2	3	2	2	1	1	3	2	-999	0	1	1
2	20	0	1	15	2	1	1	0	0	0	0	-999	-999	1	1	-999	4	1	4	1	0	0	1	1	0	0	0	0	0	0	1	2	1	1	0	7	1	1	2	2	0	1	1	2	1	-999	0	1	1
2	22	0	0	1	1	1	0	0	0	0	0	-999	-999	0	0	-999	1	1	1	1	0	0	0	1	0	0	0	0	0	0	4	2	1	0	-999	8	2	1	2	2	1	1	1	1	2	-999	0	1	1
2	24	1	0	2	1	0	1	0	0	0	0	-999	-999	0	0	-999	2	1	2	1	0	0	0	0	0	0	0	0	0	0	3	2	1	0	-999	9	2	2	0	2	1	1	2	1	2	-999	2	1	1
2	18	1	1	8	1	1	0	0	0	0	0	-999	-999	0	1	-999	1	1	1	1	0	0	1	0	0	0	0	0	0	0	1	2	1	0	-999	9	3	2	3	3	2	3	3	3	3	-999	0	1	1
2	20	0	0	1	1	1	0	0	0	0	0	-999	-999	0	0	-999	1	1	0	0	1	1	0	1	0	0	0	0	0	0	1	2	1	-999	-999	8	2	1	3	1	1	1	1	1	0	-999	0	1	1
3	20	0	0	1	1	1	0	0	0	0	0	-999	-999	0	0	-999	1	1	0	0	1	1	0	0	1	1	0	0	1	1	2	2	1	-999	-999	9	2	2	2	2	2	1	1	1	2	-999	0	1	1
3	25	1	1	6	0	0	0	0	0	0	0	1	-999	0	1	Spanish	12	1	7	1	5	1	1	1	1	1	0	0	1	1	4	2	1	1	0	1	1	0	0	0	0	0	0	0	0	-999	0	1	0
3	21	0	0	2	1	0	1	0	0	0	0	-999	-999	0	0	-999	5	1	3	1	2	1	1	1	2	1	0	0	2	1	1	2	1	0	-999	3	3	1	2	1	1	0	1	2	1	-999	0	1	1
3	25	0	0	1	1	1	0	0	0	0	0	-999	-999	0	0	-999	6	1	4	1	2	1	1	1	1	1	0	0	1	1	1	2	1	1	0	3	3	0	2	0	0	0	0	1	0	-999	0	1	0
3	19	1	0	2	1	0	1	0	0	0	0	-999	-999	0	0	-999	2	1	1	1	1	1	1	1	1	1	0	0	1	1	1	2	1	0	-999	5	2	1	2	1	0	0	1	0	0	-999	0	1	1
3	21	1	0	2	1	0	1	0	0	0	0	-999	-999	0	0	-999	3	1	2	1	1	1	1	1	1	1	0	0	1	1	1	2	1	0	-999	5	2	0	3	1	1	2	0	2	0	-999	0	1	0
3	21	0	1	10	1	0	0	1	0	0	0	-999	-999	0	1	-999	6	1	4	1	2	1	1	1	1	1	0	0	1	1	1	2	1	2	-999	4	2	2	3	2	0	0	2	0	0	-999	0	1	1
3	24	1	0	2	1	0	1	0	0	0	0	-999	-999	0	0	-999	7	1	4	1	3	1	1	1	1	1	0	0	1	1	1	2	1	1	0	8	3	2	3	1	1	3	3	2	0	-999	0	1	1
3	19	1	0	4	1	0	0	0	1	0	0	-999	-999	0	0	-999	11	1	6	1	5	1	1	1	1	1	0	0	1	1	1	2	1	1	1	8	3	1	3	2	2	1	2	3	0	-999	0	1	1
3	23	1	0	14	2	0	1	0	1	0	0	-999	-999	1	0	-999	3	1	0	0	3	1	0	1	3	1	0	0	3	1	2	2	1	-999	-999	4	2	2	2	0	0	0	2	1	0	-999	0	1	1
3	22	0	0	1	1	1	0	0	0	0	0	-999	-999	0	0	-999	3	1	1	1	2	1	1	1	2	1	0	0	2	1	1	2	1	1	0	7	2	1	2	0	2	2	2	2	0	-999	0	1	1
3	25	0	0	1	1	1	0	0	0	0	0	-999	-999	0	0	-999	2	1	1	1	1	1	1	1	1	1	0	0	1	1	1	2	1	0	-999	6	3	2	2	1	1	1	0	1	1	-999	0	1	1
3	18	0	0	2	1	0	1	0	0	0	0	-999	-999	0	0	-999	3	1	2	1	1	1	0	1	1	1	0	0	1	1	3	2	1	1	1	6	3	0	2	2	0	2	1	2	0	-999	0	1	0
3	19	0	1	8	1	1	0	0	0	0	0	-999	-999	0	1	-999	2	1	1	1	1	1	1	0	1	1	0	0	1	1	1	2	1	0	-999	7	2	2	2	2	2	2	1	2	2	-999	1	1	1
3	22	0	0	2	1	0	1	0	0	0	0	-999	-999	0	0	-999	5	1	3	1	2	1	1	1	2	1	0	0	2	1	3	2	1	1	2	9	2	1	2	2	2	2	2	2	1	-999	1	1	1
3	25	0	0	1	1	1	0	0	0	0	0	-999	-999	0	0	-999	2	1	1	1	1	1	0	1	1	1	0	0	1	1	1	2	1	0	-999	5	2	2	1	1	0	0	1	2	0	Ads on Instagram	1	1	1
3	23	0	1	8	1	1	0	0	0	0	0	-999	-999	0	1	-999	5	1	3	1	2	1	1	1	1	1	0	0	1	1	1	2	1	1	0	5	3	1	3	3	0	1	0	2	0	-999	2	1	1
3	20	1	1	8	1	1	0	0	0	0	0	-999	-999	0	1	-999	1	1	0	0	1	1	1	1	1	1	0	0	1	1	1	2	1	-999	-999	3	3	0	2	3	1	0	0	1	0	Articles	2	1	0
3	19	0	0	1	1	1	0	0	0	0	0	-999	-999	0	0	-999	6	1	5	1	1	1	1	0	1	1	0	0	1	1	2	2	1	0	-999	10	2	2	2	2	2	2	2	2	2	-999	2	1	1
3	23	0	0	1	1	1	0	0	0	0	0	-999	-999	0	0	-999	7	1	4	1	3	1	1	1	1	1	0	0	1	1	1	2	1	2	-999	2	2	0	0	0	0	0	0	0	0	Vape shop	2	1	0
3	25	0	0	1	1	1	0	0	0	0	0	-999	-999	0	0	-999	4	1	2	1	2	1	1	0	1	1	0	0	1	1	3	2	1	1	0	3	3	0	0	0	0	0	2	2	0	Vape shop	2	1	0
3	21	0	0	1	1	1	0	0	0	0	0	-999	-999	0	0	-999	1	1	0	0	1	1	0	0	1	1	0	0	1	1	4	2	1	-999	-999	10	2	2	2	2	2	2	2	2	2	-999	2	1	1
3	23	0	0	2	1	0	1	0	0	0	0	-999	-999	0	0	-999	1	1	0	0	1	1	0	1	1	1	0	0	1	1	1	2	1	-999	-999	9	1	1	2	2	1	1	1	1	1	YouTube	2	1	1
3	23	1	0	1	1	1	0	0	0	0	0	-999	-999	0	0	-999	6	1	3	1	3	1	1	1	2	1	0	0	2	1	1	2	1	0	-999	8	2	1	2	2	1	1	1	1	0	-999	0	1	1
3	19	0	0	14	2	1	1	0	0	0	0	-999	-999	1	0	-999	1	1	0	0	1	1	0	0	1	1	0	0	1	1	1	2	1	-999	-999	8	3	2	3	2	2	2	1	2	1	-999	0	1	1
3	25	0	0	1	1	1	0	0	0	0	0	-999	-999	0	0	-999	3	1	1	1	2	1	1	1	1	1	0	0	1	1	1	2	1	1	0	0	0	0	0	0	0	0	0	0	0	-999	0	0	0
3	23	0	0	1	1	1	0	0	0	0	0	-999	-999	0	0	-999	7	1	5	1	2	1	1	1	1	1	0	0	1	1	4	2	1	2	-999	0	0	0	1	0	0	0	0	1	0	-999	0	0	0
3	25	0	0	1	1	1	0	0	0	0	0	-999	-999	0	0	-999	2	1	1	1	1	1	0	1	1	1	0	0	1	1	1	2	1	0	-999	1	2	0	1	0	0	0	0	1	0	Driving Down the Road	3	1	0
3	21	0	0	1	1	1	0	0	0	0	0	-999	-999	0	0	-999	8	1	6	1	2	1	1	1	2	1	0	0	2	1	1	2	1	1	5	10	3	1	3	2	1	2	2	2	2	In public	3	1	1
3	21	1	0	1	1	1	0	0	0	0	0	-999	-999	0	0	-999	1	1	0	0	1	1	1	1	1	1	0	0	1	1	1	2	1	-999	-999	5	3	1	2	0	3	1	2	0	0	-999	0	1	1
3	25	1	0	14	3	1	1	1	0	0	0	-999	-999	1	0	-999	5	1	2	1	3	1	1	1	1	1	0	0	1	1	1	2	1	0	-999	2	3	0	2	0	0	0	0	0	0	-999	0	1	0
3	19	0	1	9	1	0	1	0	0	0	0	-999	-999	0	1	-999	2	1	0	0	2	1	0	0	2	1	0	0	2	1	1	2	1	-999	-999	6	1	2	1	1	2	0	3	2	0	-999	2	1	1
3	25	0	0	1	1	1	0	0	0	0	0	-999	-999	0	0	-999	8	1	5	1	3	1	1	1	1	1	0	0	1	1	1	2	1	0	-999	3	3	0	2	1	0	0	1	1	0	People	3	1	0
3	25	0	0	1	1	1	0	0	0	0	0	-999	-999	0	0	-999	2	1	1	1	1	1	1	1	1	1	0	0	1	1	2	2	1	1	4	3	2	0	2	1	0	0	0	0	0	-999	0	1	0
3	18	1	0	14	2	0	1	0	1	0	0	-999	-999	1	0	-999	2	1	0	0	2	1	1	1	2	1	0	0	2	1	1	2	1	-999	-999	7	3	2	3	2	0	1	0	2	3	-999	0	1	1
3	22	0	0	1	1	1	0	0	0	0	0	-999	-999	0	0	-999	10	1	7	1	3	1	1	1	1	1	0	0	1	1	1	2	1	1	0	4	3	0	3	0	0	0	3	3	2	-999	0	1	0
3	21	0	0	1	1	1	0	0	0	0	0	-999	-999	0	0	-999	3	1	2	1	1	1	1	1	1	1	0	0	1	1	1	2	1	0	-999	4	2	1	2	2	0	0	2	2	2	-999	0	1	1
3	21	1	0	1	1	1	0	0	0	0	0	-999	-999	0	0	-999	5	1	4	1	1	1	1	0	1	1	0	0	1	1	1	2	1	0	-999	6	3	1	3	3	0	0	1	2	3	-999	0	1	1
3	21	0	0	2	1	0	1	0	0	0	0	-999	-999	0	0	-999	1	1	0	0	1	1	0	1	1	1	0	0	1	1	1	2	1	-999	-999	6	3	2	3	1	0	2	3	0	0	-999	0	1	1
3	18	1	0	2	1	0	1	0	0	0	0	-999	-999	0	0	-999	1	1	0	0	1	1	0	1	1	1	0	0	1	1	2	2	1	-999	-999	6	2	2	2	3	1	3	1	1	0	-999	2	1	1
3	20	1	0	2	1	0	1	0	0	0	0	-999	-999	0	0	-999	1	1	0	0	1	1	1	1	1	1	0	0	1	1	1	2	1	-999	-999	10	3	2	3	2	2	1	3	3	1	-999	2	1	1
3	18	1	0	3	1	0	0	1	0	0	0	-999	-999	0	0	-999	4	1	0	0	4	1	0	0	4	1	0	0	4	1	2	2	1	-999	-999	6	1	3	3	2	1	0	0	1	2	Ads	0	1	1
3	24	1	0	1	1	1	0	0	0	0	0	-999	-999	0	0	-999	10	1	7	1	3	1	1	1	2	1	0	0	2	1	4	2	1	1	0	10	3	2	3	1	1	1	2	2	2	Social media	2	1	1
3	24	1	0	14	2	1	0	0	1	0	0	-999	-999	1	0	-999	1	1	0	0	1	1	0	1	1	1	0	0	1	1	1	2	1	-999	-999	9	3	2	2	1	2	2	1	1	1	Anom	2	1	1
4	20	0	0	2	1	0	1	0	0	0	0	-999	-999	0	0	-999	2	1	2	1	0	0	0	0	2	1	2	1	0	0	2	2	1	0	-999	5	0	1	2	0	0	1	1	1	3	-999	0	0	1
4	20	0	0	2	1	0	1	0	0	0	0	-999	-999	0	0	-999	1	1	1	1	0	0	1	1	1	1	1	1	0	0	1	2	1	0	-999	0	3	0	2	0	0	0	0	1	0	-999	0	1	0
4	25	1	0	3	1	0	0	1	0	0	0	-999	-999	0	0	-999	4	1	4	1	0	0	0	1	4	1	4	1	0	0	4	2	1	1	2	5	2	2	1	1	1	1	0	1	2	House	0	1	1
4	19	0	0	1	1	1	0	0	0	0	0	-999	-999	0	0	-999	2	1	2	1	0	0	1	1	2	1	2	1	0	0	1	2	1	1	10	4	1	0	2	3	2	2	0	0	2	-999	0	1	0
4	23	0	0	1	1	1	0	0	0	0	0	-999	-999	0	0	-999	6	1	4	1	2	1	0	1	4	1	4	1	0	0	1	2	1	0	-999	5	3	1	2	2	2	3	2	0	0	-999	0	1	1
4	19	0	0	1	1	1	0	0	0	0	0	-999	-999	0	0	-999	3	1	3	1	0	0	1	0	3	1	3	1	0	0	1	2	1	1	0	5	2	0	1	0	2	0	1	1	0	-999	0	1	0
4	18	0	0	1	1	1	0	0	0	0	0	-999	-999	0	0	-999	6	1	6	1	0	0	1	1	2	1	2	1	0	0	1	2	1	0	-999	0	3	1	1	1	1	1	1	1	1	-999	0	1	1
4	21	1	0	2	1	0	1	0	0	0	0	-999	-999	0	0	-999	3	1	3	1	0	0	1	1	3	1	3	1	0	0	4	2	1	1	2	3	3	0	2	0	0	0	0	1	0	-999	0	1	0
4	19	1	0	1	1	1	0	0	0	0	0	-999	-999	0	0	-999	1	1	1	1	0	0	1	1	1	1	1	1	0	0	1	2	1	1	7	4	2	1	2	1	0	0	1	1	0	-999	0	1	1
4	18	1	1	8	1	1	0	0	0	0	0	-999	-999	0	1	-999	6	1	5	1	1	1	1	1	1	1	1	1	0	0	1	2	1	0	-999	3	3	1	2	1	1	0	0	1	1	-999	0	1	1
4	18	1	0	1	1	1	0	0	0	0	0	-999	-999	0	0	-999	6	1	6	1	0	0	1	1	5	1	5	1	0	0	1	2	1	1	0	0	0	0	0	0	0	0	0	0	0	-999	0	0	0
4	24	0	1	8	1	1	0	0	0	0	0	-999	-999	0	1	-999	3	1	2	1	1	1	1	1	1	1	1	1	0	0	1	2	1	2	-999	3	2	0	1	0	0	0	2	0	0	N:A	0	1	0
4	22	0	0	1	1	1	0	0	0	0	0	-999	-999	0	0	-999	6	1	6	1	0	0	1	1	2	1	2	1	0	0	4	2	1	1	1	4	3	1	3	2	0	0	0	0	0	-999	0	1	1
4	25	0	0	1	1	1	0	0	0	0	0	-999	-999	0	0	-999	7	1	4	1	3	1	1	1	2	1	2	1	0	0	1	2	1	1	25	2	3	0	1	0	0	0	0	0	0		0	1	0
4	18	1	0	1	1	1	0	0	0	0	0	-999	-999	0	0	-999	5	1	5	1	0	0	1	1	3	1	3	1	0	0	1	2	1	1	30	8	3	2	3	3	2	3	3	3	1	-999	0	1	1
4	18	0	1	8	1	1	0	0	0	0	0	-999	-999	0	1	-999	3	1	3	1	0	0	1	1	1	1	1	1	0	0	1	2	1	2	-999	8	3	2	2	2	1	1	1	2	1	-999	0	1	1
4	22	0	1	6	0	0	0	0	0	0	0	1	-999	0	1	Mexican	6	1	5	1	1	1	1	1	1	1	1	1	0	0	1	2	1	2	-999	1	2	3	3	2	2	0	1	2	1	-999	0	1	1
4	24	0	0	1	1	1	0	0	0	0	0	-999	-999	0	0	-999	9	1	6	1	3	1	1	1	4	1	4	1	0	0	1	2	1	1	30	8	3	2	2	3	2	1	1	3	3	Na	0	1	1
4	21	0	1	8	1	1	0	0	0	0	0	-999	-999	0	1	-999	7	1	6	1	1	1	1	1	2	1	2	1	0	0	1	2	1	1	2	3	3	2	1	0	0	0	2	1	0	-999	0	1	1
4	21	0	1	9	1	0	1	0	0	0	0	-999	-999	0	1	-999	3	1	3	1	0	0	1	0	3	1	3	1	0	0	1	2	1	1	0	3	3	1	3	1	1	1	1	1	0	-999	0	1	1
4	21	0	1	8	1	1	0	0	0	0	0	-999	-999	0	1	-999	2	1	2	1	0	0	1	1	1	1	1	1	0	0	1	2	1	2	-999	1	2	0	1	1	0	0	0	0	0	-999	0	1	0
4	18	1	1	6	0	0	0	0	0	0	0	1	-999	0	1	mexican american	9	1	6	1	3	1	1	1	1	1	1	1	0	0	4	2	1	2	-999	6	3	1	3	2	0	0	1	2	2	streets	0	1	1
4	22	1	0	3	1	0	0	1	0	0	0	-999	-999	0	0	-999	9	1	7	1	2	1	1	1	1	1	1	1	0	0	1	2	1	1	0	5	3	0	3	0	0	0	2	1	1	-999	0	1	0
4	18	1	1	8	1	1	0	0	0	0	0	-999	-999	0	1	-999	10	1	7	1	3	1	1	1	2	1	2	1	0	0	1	2	1	1	10	2	0	0	2	1	2	1	1	1	1	-999	0	0	0
4	22	1	0	1	1	1	0	0	0	0	0	-999	-999	0	0	-999	5	1	5	1	0	0	0	1	5	1	5	1	0	0	1	2	1	1	3	8	3	1	2	2	1	1	2	1	0	-999	0	1	1
4	21	1	1	13	1	0	0	0	0	0	1	-999	-999	0	1	Salvadorian	1	1	1	1	0	0	0	1	1	1	1	1	0	0	3	2	1	2	-999	1	0	0	1	0	0	0	0	0	0	-999	0	0	0
4	19	0	0	1	1	1	0	0	0	0	0	-999	-999	0	0	-999	6	1	5	1	1	1	1	1	2	1	2	1	0	0	1	2	1	2	-999	8	3	2	3	3	1	1	3	1	2	-999	0	1	1
4	19	1	0	2	1	0	1	0	0	0	0	-999	-999	0	0	-999	3	1	3	1	0	0	1	0	3	1	3	1	0	0	1	2	1	1	2	0	2	1	3	1	0	0	2	2	3	-999	0	1	1
4	19	0	0	2	1	0	1	0	0	0	0	-999	-999	0	0	-999	6	1	6	1	0	0	1	1	2	1	2	1	0	0	1	2	1	1	1	9	2	2	2	2	1	1	2	1	1	Tv	0	1	1
4	23	1	0	2	1	0	1	0	0	0	0	-999	-999	0	0	-999	3	1	2	1	1	1	1	0	1	1	1	1	0	0	1	2	1	1	0	1	2	0	1	0	1	1	1	1	0	-999	0	1	0
4	23	1	0	1	1	1	0	0	0	0	0	-999	-999	0	0	-999	1	1	1	1	0	0	1	1	1	1	1	1	0	0	1	2	1	1	0	7	3	1	2	2	1	0	1	1	1	-999	0	1	1
4	21	1	0	2	1	0	1	0	0	0	0	-999	-999	0	0	-999	1	1	1	1	0	0	1	0	1	1	1	1	0	0	1	2	1	1	2	3	3	0	2	1	1	0	0	0	0	-999	0	1	0
4	18	0	1	8	1	1	0	0	0	0	0	-999	-999	0	1	-999	6	1	3	1	3	1	0	0	1	1	1	1	0	0	1	2	1	1	2	1	3	0	1	0	0	0	0	1	0	-999	0	1	0
4	19	1	0	1	1	1	0	0	0	0	0	-999	-999	0	0	-999	6	1	5	1	1	1	1	1	2	1	2	1	0	0	1	2	1	1	7	4	3	3	3	0	0	1	3	0	0	-999	0	1	1
4	22	1	1	15	2	0	0	0	1	1	0	-999	-999	1	1	-999	5	1	4	1	1	1	1	1	2	1	2	1	0	0	1	2	1	1	1	3	2	0	2	1	0	0	0	1	0	-999	1	1	0
4	25	1	1	8	1	1	0	0	0	0	0	-999	-999	0	1	-999	1	1	1	1	0	0	1	1	1	1	1	1	0	0	4	2	1	1	5	6	3	1	1	2	2	0	0	2	1	-999	3	1	1
4	19	0	0	2	1	0	1	0	0	0	0	-999	-999	0	0	-999	2	1	2	1	0	0	1	1	2	1	2	1	0	0	2	2	1	2	-999	8	3	1	2	1	1	1	2	0	1	Youtube	2	1	1
4	20	0	0	14	2	0	0	0	1	1	0	-999	-999	1	0	-999	5	1	4	1	1	1	1	1	2	1	2	1	0	0	1	2	1	0	-999	0	0	0	0	0	0	0	0	0	0	-999	2	0	0
4	21	0	0	2	1	0	1	0	0	0	0	-999	-999	0	0	-999	4	1	3	1	1	1	1	1	1	1	1	1	0	0	1	2	1	0	-999	1	3	0	2	0	0	0	0	0	0	Public	3	1	0
4	24	1	1	8	1	1	0	0	0	0	0	-999	-999	0	1	-999	1	1	1	1	0	0	1	1	1	1	1	1	0	0	3	2	1	0	-999	4	3	1	0	2	0	0	0	0	0	-999	1	1	1
4	23	0	1	6	0	0	0	0	0	0	0	1	-999	0	1	hispanic	2	1	2	1	0	0	0	1	2	1	2	1	0	0	4	2	1	0	-999	10	2	2	2	2	2	2	2	2	2	-999	2	1	1
4	21	1	0	1	1	1	0	0	0	0	0	-999	-999	0	0	-999	3	1	3	1	0	0	1	1	3	1	3	1	0	0	1	2	1	0	-999	10	3	3	2	3	2	2	2	2	3	-999	2	1	1
4	23	1	0	2	1	0	1	0	0	0	0	-999	-999	0	0	-999	1	1	1	1	0	0	1	1	1	1	1	1	0	0	1	2	1	0	-999	6	3	0	3	0	1	0	1	1	1	-999	3	1	0
4	21	1	0	1	1	1	0	0	0	0	0	-999	-999	0	0	-999	3	1	3	1	0	0	1	1	3	1	3	1	0	0	1	2	1	1	1	7	3	1	2	0	1	0	2	3	3	Skate park	3	1	1
4	21	1	1	8	1	1	0	0	0	0	0	-999	-999	0	1	-999	4	1	3	1	1	1	1	1	1	1	1	1	0	0	1	2	1	0	-999	4	3	2	3	2	1	0	2	2	1	Twitter	3	1	1
4	19	0	1	8	1	1	0	0	0	0	0	-999	-999	0	1	-999	2	1	2	1	0	0	1	1	2	1	2	1	0	0	1	2	1	1	3	6	3	0	1	2	1	0	0	1	2	TikTok	3	1	0
4	20	0	1	15	2	1	1	0	0	0	0	-999	-999	1	1	-999	2	1	2	1	0	0	1	1	1	1	1	1	0	0	1	2	1	1	0	7	3	2	2	1	0	2	2	2	0	In public	3	1	1
4	23	0	1	8	1	1	0	0	0	0	0	-999	-999	0	1	-999	10	1	7	1	3	1	1	1	4	1	4	1	0	0	1	2	1	1	30	8	3	2	3	3	0	0	3	3	1	public	3	1	1
4	23	0	0	1	1	1	0	0	0	0	0	-999	-999	0	0	-999	3	1	3	1	0	0	1	1	1	1	1	1	0	0	1	2	1	1	16	4	3	1	3	1	1	0	1	3	1		0	1	1
4	18	0	0	1	1	1	0	0	0	0	0	-999	-999	0	0	-999	9	1	6	1	3	1	1	1	1	1	1	1	0	0	3	2	1	1	30	4	3	0	2	0	0	0	0	2	2	no	0	1	0
4	18	1	1	8	1	1	0	0	0	0	0	-999	-999	0	1	-999	4	1	4	1	0	0	0	1	4	1	4	1	0	0	1	2	1	1	30	7	3	0	3	3	2	3	1	1	1	-999	0	1	0
4	22	1	0	3	1	0	0	1	0	0	0	-999	-999	0	0	-999	3	1	2	1	1	1	0	1	2	1	2	1	0	0	1	2	1	0	-999	0	0	0	0	0	0	0	0	0	0	-999	0	0	0
4	20	0	1	8	1	1	0	0	0	0	0	-999	-999	0	1	-999	5	1	5	1	0	0	1	1	5	1	5	1	0	0	1	2	1	1	4	9	3	2	3	2	2	1	1	2	1	-999	0	1	1
4	18	1	1	8	1	1	0	0	0	0	0	-999	-999	0	1	-999	4	1	3	1	1	1	0	1	1	1	1	1	0	0	1	2	1	0	-999	2	3	0	2	1	0	3	3	1	3	-999	0	1	0
4	20	1	1	15	2	1	0	1	0	0	0	-999	-999	1	1	-999	4	1	4	1	0	0	1	1	1	1	1	1	0	0	2	2	1	1	1	8	3	2	3	2	0	1	2	2	3	-999	0	1	1
4	19	1	0	3	1	0	0	1	0	0	0	-999	-999	0	0	-999	4	1	4	1	0	0	1	1	2	1	2	1	0	0	1	2	1	1	30	7	3	1	2	2	0	0	2	2	2	-999	0	1	1
4	22	0	0	1	1	1	0	0	0	0	0	-999	-999	0	0	-999	2	1	2	1	0	0	1	1	1	1	1	1	0	0	1	2	1	1	1	3	2	0	2	0	0	1	0	1	0	-999	0	1	0
4	20	0	1	8	1	1	0	0	0	0	0	-999	-999	0	1	-999	3	1	2	1	1	1	1	1	1	1	1	1	0	0	1	2	1	0	-999	2	3	0	0	0	0	0	2	1	0	-999	0	1	0
4	24	0	0	1	1	1	0	0	0	0	0	-999	-999	0	0	-999	3	1	3	1	0	0	1	1	3	1	3	1	0	0	1	2	1	1	5	10	2	2	1	1	2	2	2	2	1	-999	2	1	1
4	23	0	1	8	1	1	0	0	0	0	0	-999	-999	0	1	-999	2	1	2	1	0	0	1	1	1	1	1	1	0	0	3	2	1	0	-999	7	3	1	1	1	0	0	1	1	1	-999	0	1	1
4	20	0	0	1	1	1	0	0	0	0	0	-999	-999	0	0	-999	4	1	4	1	0	0	1	1	2	1	2	1	0	0	1	2	1	1	1	4	3	1	3	0	0	0	0	1	0	-999	0	1	1
4	20	0	0	2	1	0	1	0	0	0	0	-999	-999	0	0	-999	6	1	5	1	1	1	1	1	1	1	1	1	0	0	1	2	1	1	30	8	3	1	2	2	2	1	0	3	0	emails	1	1	1
4	18	1	1	15	3	1	0	1	1	0	0	-999	-999	1	1	-999	4	1	3	1	1	1	0	1	2	1	2	1	0	0	1	2	1	0	-999	4	3	0	1	1	0	0	1	1	2	-999	0	1	0
4	20	0	0	1	1	1	0	0	0	0	0	-999	-999	0	0	-999	5	1	4	1	1	1	1	1	1	1	1	1	0	0	1	2	1	1	30	6	3	0	1	1	0	0	1	2	1	nothing	0	1	0
4	22	1	0	3	1	0	0	1	0	0	0	-999	-999	0	0	-999	7	1	5	1	2	1	0	1	1	1	1	1	0	0	1	2	1	1	30	5	2	0	2	1	0	0	1	0	0	vape shops	3	1	0
4	25	0	0	2	1	0	1	0	0	0	0	-999	-999	0	0	-999	5	1	2	1	3	1	1	1	2	1	2	1	0	0	1	2	1	2	-999	9	3	3	2	3	1	1	2	1	0	In person	3	1	1
4	22	1	1	8	1	1	0	0	0	0	0	-999	-999	0	1	-999	8	1	6	1	2	1	1	0	5	1	5	1	0	0	1	2	1	1	21	3	3	3	1	3	1	1	3	1	1	-999	0	1	1
4	24	1	0	1	1	1	0	0	0	0	0	-999	-999	0	0	-999	7	1	3	1	4	1	1	1	1	1	1	1	0	0	1	2	1	1	0	2	3	0	1	0	0	0	0	1	0	-999	0	1	0
4	18	0	0	1	1	1	0	0	0	0	0	-999	-999	0	0	-999	5	1	3	1	2	1	1	1	3	1	3	1	0	0	1	2	1	1	7	2	2	0	2	0	0	0	0	0	0	-999	0	1	0
4	18	0	0	2	1	0	1	0	0	0	0	-999	-999	0	0	-999	3	1	3	1	0	0	1	1	2	1	2	1	0	0	1	2	1	1	18	4	3	2	3	0	1	0	0	1	1	-999	0	1	1
4	24	1	1	15	1	0	0	0	0	0	1	0	1	1	1	Mix	3	1	2	1	1	1	1	1	1	1	1	1	0	0	1	2	1	0	-999	1	2	0	0	0	0	0	0	0	0	No	0	1	0
4	24	0	1	8	1	1	0	0	0	0	0	-999	-999	0	1	-999	1	1	1	1	0	0	0	0	1	1	1	1	0	0	1	2	1	0	-999	2	3	0	1	1	0	0	1	0	0	-999	0	1	0
4	19	0	0	4	1	0	0	0	1	0	0	-999	-999	0	0	-999	3	1	3	1	0	0	1	1	3	1	3	1	0	0	1	2	1	1	14	4	2	2	0	0	0	0	1	1	0	-999	0	1	1
4	19	1	0	2	1	0	1	0	0	0	0	-999	-999	0	0	-999	6	1	6	1	0	0	0	0	6	1	6	1	0	0	1	2	1	0	-999	4	1	0	2	1	1	0	0	0	0	-999	0	1	0
4	23	0	0	1	1	1	0	0	0	0	0	-999	-999	0	0	-999	9	1	6	1	3	1	1	1	3	1	3	1	0	0	1	2	1	2	-999	6	2	0	3	3	0	0	2	1	1	-999	1	1	0
4	19	1	1	9	1	0	1	0	0	0	0	-999	-999	0	1	-999	2	1	2	1	0	0	1	1	1	1	1	1	0	0	3	2	1	1	2	10	3	3	3	2	3	1	2	1	2	School	3	1	1
4	24	0	1	12	1	0	0	0	0	1	0	-999	-999	0	1	-999	6	1	6	1	0	0	1	1	2	1	2	1	0	0	1	2	1	1	0	6	2	2	1	1	0	1	0	3	0	-999	0	1	1
4	23	1	0	2	1	0	1	0	0	0	0	-999	-999	0	0	-999	2	1	2	1	0	0	0	1	2	1	2	1	0	0	3	2	1	1	0	8	2	1	1	1	1	1	1	1	0	-999	1	1	1
4	25	0	1	8	1	1	0	0	0	0	0	-999	-999	0	1	-999	6	1	4	1	2	1	1	1	1	1	1	1	0	0	4	2	1	2	-999	8	3	2	2	1	1	2	2	2	1	-999	0	1	1
4	20	0	1	15	2	1	0	0	1	0	0	-999	-999	1	1	-999	5	1	4	1	1	1	0	0	2	1	2	1	0	0	1	2	1	1	2	8	2	1	2	1	1	2	2	2	0	Facebook	0	1	1
4	19	1	0	1	1	1	0	0	0	0	0	-999	-999	0	0	-999	1	1	1	1	0	0	0	0	1	1	1	1	0	0	1	2	1	0	-999	3	0	1	2	2	1	2	1	2	3	-999	0	0	1
4	23	0	0	1	1	1	0	0	0	0	0	-999	-999	0	0	-999	3	1	3	1	0	0	1	1	1	1	1	1	0	0	1	2	1	1	0	7	2	1	3	3	2	1	2	3	1	-999	0	1	1
4	22	0	1	8	1	1	0	0	0	0	0	-999	-999	0	1	-999	6	1	6	1	0	0	1	1	6	1	6	1	0	0	1	2	1	1	26	8	3	2	2	2	1	2	2	1	0	A friend	3	1	1
4	24	0	0	1	1	1	0	0	0	0	0	-999	-999	0	0	-999	3	1	3	1	0	0	1	1	1	1	1	1	0	0	1	2	1	0	-999	8	3	2	3	3	2	0	2	2	3	na	0	1	1
4	25	0	0	1	1	1	0	0	0	0	0	-999	-999	0	0	-999	10	1	7	1	3	1	1	1	3	1	3	1	0	0	1	2	1	1	30	9	3	2	3	3	2	3	2	3	3	-999	0	1	1
4	18	0	0	1	1	1	0	0	0	0	0	-999	-999	0	0	-999	6	1	6	1	0	0	1	1	2	1	2	1	0	0	1	2	1	1	30	7	3	2	3	2	0	0	2	3	0	-999	3	1	1
4	20	1	1	13	1	0	0	0	0	0	1	-999	-999	0	1	-999	3	1	3	1	0	0	1	0	2	1	2	1	0	0	3	2	1	2	-999	6	3	2	3	3	0	2	3	2	1	-999	0	1	1
5	23	1	1	9	1	0	1	0	0	0	0	-999	-999	0	1	-999	12	1	7	1	5	1	1	1	12	1	7	1	5	1	2	2	1	0	-999	9	3	3	3	3	3	2	3	3	3	-999	0	1	1
5	22	1	1	8	1	1	0	0	0	0	0	-999	-999	0	1	-999	12	1	7	1	5	1	1	1	12	1	7	1	5	1	3	2	1	0	-999	6	1	3	1	2	2	1	0	2	3	-999	0	1	1
5	25	0	0	1	1	1	0	0	0	0	0	-999	-999	0	0	-999	3	1	2	1	1	1	1	1	3	1	2	1	1	1	3	2	1	0	-999	9	1	1	1	2	1	2	1	2	2	-999	0	1	1
5	24	1	0	2	1	0	1	0	0	0	0	-999	-999	0	0	-999	8	1	7	1	1	1	1	1	8	1	7	1	1	1	3	2	1	1	2	4	2	1	3	2	1	1	1	3	0	Tv	0	1	1
5	24	1	0	2	1	0	1	0	0	0	0	-999	-999	0	0	-999	4	1	2	1	2	1	1	1	3	1	2	1	1	1	4	2	1	0	-999	6	2	2	0	2	0	1	2	2	2	-999	0	1	1
5	19	1	0	2	1	0	1	0	0	0	0	-999	-999	0	0	-999	5	1	3	1	2	1	1	1	4	1	3	1	1	1	1	2	1	1	1	2	3	0	0	0	0	0	0	1	0	-999	0	1	0
5	25	0	0	1	1	1	0	0	0	0	0	-999	-999	0	0	-999	13	1	7	1	6	1	1	1	11	1	7	1	4	1	3	2	1	2	-999	4	1	1	2	1	1	2	1	1	1	-999	0	1	1
5	21	1	1	8	1	1	0	0	0	0	0	-999	-999	0	1	-999	13	1	7	1	6	1	1	1	13	1	7	1	6	1	1	2	1	1	8	6	1	3	3	3	1	0	2	3	1	-999	0	1	1
5	21	0	0	2	1	0	1	0	0	0	0	-999	-999	0	0	-999	8	1	5	1	3	1	1	1	3	1	2	1	1	1	1	2	1	1	12	6	3	1	2	0	0	1	1	1	0	-999	0	1	1
5	23	0	0	7	1	0	0	0	0	0	1	0	-999	0	0	Guyanese	9	1	5	1	4	1	1	1	3	1	2	1	1	1	1	2	1	1	2	9	3	1	3	1	1	1	1	1	1	-999	0	1	1
5	23	0	1	8	1	1	0	0	0	0	0	-999	-999	0	1	-999	6	1	3	1	3	1	1	1	4	1	3	1	1	1	1	2	1	1	2	8	3	3	3	1	1	3	2	1	3	N/A	0	1	1
5	20	0	0	1	1	1	0	0	0	0	0	-999	-999	0	0	-999	8	1	5	1	3	1	1	1	3	1	2	1	1	1	3	2	1	0	-999	8	3	1	1	1	1	1	2	2	2	-999	0	1	1
5	19	0	0	14	2	0	1	1	0	0	0	-999	-999	1	0	-999	4	1	3	1	1	1	1	0	4	1	3	1	1	1	1	2	1	1	13	9	2	2	3	1	1	1	1	1	1	-999	0	1	1
5	19	1	0	2	1	0	1	0	0	0	0	-999	-999	0	0	-999	6	1	5	1	1	1	1	1	2	1	1	1	1	1	1	2	1	1	0	1	3	1	1	1	1	0	1	1	0	-999	0	1	1
5	18	0	1	8	1	1	0	0	0	0	0	-999	-999	0	1	-999	4	1	3	1	1	1	1	1	2	1	1	1	1	1	1	2	1	1	1	4	3	1	2	2	0	0	0	1	0	-999	0	1	1
5	18	1	1	6	0	0	0	0	0	0	0	1	-999	0	1	Hispanic	10	1	7	1	3	1	1	1	10	1	7	1	3	1	1	2	1	1	5	9	3	1	3	2	1	1	1	1	1	-999	0	1	1
5	20	0	0	1	1	1	0	0	0	0	0	-999	-999	0	0	-999	8	1	6	1	2	1	1	1	7	1	6	1	1	1	1	2	1	2	-999	5	3	2	3	2	1	2	2	1	1	idk anywhere else	0	1	1
5	22	1	0	1	1	1	0	0	0	0	0	-999	-999	0	0	-999	9	1	6	1	3	1	1	1	4	1	2	1	2	1	1	2	1	1	20	5	3	1	2	2	0	0	1	1	1	-999	0	1	1
5	25	0	1	9	1	0	1	0	0	0	0	-999	-999	0	1	-999	3	1	2	1	1	1	1	1	2	1	1	1	1	1	1	2	1	0	-999	2	2	0	1	1	1	0	0	0	1	-999	0	1	0
5	23	0	0	2	1	0	1	0	0	0	0	-999	-999	0	0	-999	4	1	3	1	1	1	1	1	4	1	3	1	1	1	1	2	1	1	4	2	3	1	3	2	1	1	1	0	0	-999	0	1	1
5	18	0	1	8	1	1	0	0	0	0	0	-999	-999	0	1	-999	9	1	6	1	3	1	1	1	8	1	6	1	2	1	1	2	1	1	30	1	3	1	2	1	0	0	0	2	0	-999	0	1	1
5	24	0	0	3	1	0	0	1	0	0	0	-999	-999	0	0	-999	10	1	5	1	5	1	1	1	10	1	5	1	5	1	1	2	1	1	3	7	3	0	2	1	1	1	1	0	1	Friends	2	1	0
5	19	1	1	15	2	0	1	0	1	0	0	-999	-999	1	1	-999	8	1	7	1	1	1	1	1	8	1	7	1	1	1	3	2	1	2	-999	9	2	1	2	2	1	1	2	2	1	school	2	1	1
5	21	0	0	2	1	0	1	0	0	0	0	-999	-999	0	0	-999	10	1	7	1	3	1	1	1	6	1	3	1	3	1	1	2	1	1	0	5	3	2	3	3	3	2	3	3	2	-999	1	1	1
5	24	0	0	2	1	0	1	0	0	0	0	-999	-999	0	0	-999	4	1	3	1	1	1	1	1	3	1	2	1	1	1	1	2	1	0	-999	9	1	1	3	1	3	2	1	2	2	-999	1	1	1
5	18	0	0	1	1	1	0	0	0	0	0	-999	-999	0	0	-999	4	1	3	1	1	1	0	1	4	1	3	1	1	1	2	2	1	1	2	9	1	3	3	3	2	2	1	3	2	-999	2	1	1
5	18	1	0	14	2	1	0	1	0	0	0	-999	-999	1	0	-999	6	1	4	1	2	1	1	1	4	1	3	1	1	1	4	2	1	2	-999	7	1	1	2	3	2	1	3	3	1	-999	1	1	1
5	24	0	0	2	1	0	1	0	0	0	0	-999	-999	0	0	-999	6	1	4	1	2	1	1	1	5	1	4	1	1	1	1	2	1	1	8	5	3	1	0	3	0	0	0	1	1	-999	1	1	1
5	23	0	0	1	1	1	0	0	0	0	0	-999	-999	0	0	-999	6	1	4	1	2	1	0	1	6	1	4	1	2	1	1	2	1	1	3	10	2	2	2	2	2	2	2	2	2	-999	2	1	1
5	24	0	1	9	1	0	1	0	0	0	0	-999	-999	0	1	-999	2	1	1	1	1	1	1	1	2	1	1	1	1	1	2	2	1	2	-999	10	3	3	3	3	3	3	3	3	3	-999	2	1	1
5	19	0	1	9	1	0	1	0	0	0	0	-999	-999	0	1	-999	8	1	3	1	5	1	1	0	8	1	3	1	5	1	2	2	1	0	-999	9	1	2	2	3	2	1	1	0	3	-999	2	1	1
5	24	1	1	15	5	1	1	1	1	1	0	-999	-999	1	1	-999	10	1	6	1	4	1	1	1	10	1	6	1	4	1	1	2	1	0	-999	5	2	1	2	1	0	0	1	1	0	Streets	2	1	1
5	19	1	1	8	1	1	0	0	0	0	0	-999	-999	0	1	-999	3	1	2	1	1	1	0	0	2	1	1	1	1	1	1	2	1	0	-999	10	2	1	2	2	1	1	2	1	2	Home	2	1	1
5	23	1	1	6	0	0	0	0	0	0	0	1	-999	0	1	Hispanic	4	1	3	1	1	1	1	1	4	1	3	1	1	1	1	2	1	0	-999	10	2	2	2	2	2	2	2	2	2	-999	2	1	1
5	23	0	0	1	1	1	0	0	0	0	0	-999	-999	0	0	-999	10	1	7	1	3	1	1	1	5	1	2	1	3	1	1	2	1	1	2	9	3	2	3	2	2	1	2	3	0	Grocery stores	2	1	1
5	20	0	0	14	2	0	1	1	0	0	0	-999	-999	1	0	-999	6	1	4	1	2	1	1	1	2	1	1	1	1	1	1	2	1	0	-999	5	3	0	3	0	0	0	1	2	2	Friends	3	1	0
5	18	0	0	1	1	1	0	0	0	0	0	-999	-999	0	0	-999	9	1	6	1	3	1	1	1	9	1	6	1	3	1	1	2	1	1	30	8	3	0	3	2	3	3	3	0	3	-999	3	1	0
5	18	0	1	8	1	1	0	0	0	0	0	-999	-999	0	1	-999	4	1	3	1	1	1	0	0	4	1	3	1	1	1	2	2	1	0	-999	10	3	1	1	2	2	1	2	2	2	Stores(Walmart/target)	3	1	1
5	20	0	0	1	1	1	0	0	0	0	0	-999	-999	0	0	-999	8	1	6	1	2	1	1	1	3	1	1	1	2	1	1	2	1	1	12	3	3	1	2	1	0	0	0	0	0	vape store	3	1	1
5	20	1	0	1	1	1	0	0	0	0	0	-999	-999	0	0	-999	7	1	4	1	3	1	1	1	2	1	1	1	1	1	1	2	1	1	14	5	3	2	1	1	0	0	1	0	0	vape shop	3	1	1
5	18	0	1	8	1	1	0	0	0	0	0	-999	-999	0	1	-999	8	1	5	1	3	1	1	1	8	1	5	1	3	1	1	2	1	1	1	0	0	0	0	0	0	0	0	0	0	-999	0	0	0
5	18	0	0	1	1	1	0	0	0	0	0	-999	-999	0	0	-999	7	1	6	1	1	1	1	1	5	1	4	1	1	1	1	2	1	1	30	6	2	2	3	3	0	1	2	2	0	idk	0	1	1
5	20	1	0	1	1	1	0	0	0	0	0	-999	-999	0	0	-999	5	1	4	1	1	1	1	1	3	1	2	1	1	1	1	2	1	1	25	8	3	2	3	3	3	2	2	1	2	-999	0	1	1
5	18	0	1	11	1	0	0	0	1	0	0	-999	-999	0	1	-999	7	1	4	1	3	1	1	1	7	1	4	1	3	1	1	2	1	2	-999	1	3	1	0	0	0	0	0	0	0	-999	0	1	1
5	20	0	0	7	1	0	0	0	0	0	1	-999	-999	0	0	Palestinian	6	1	5	1	1	1	1	1	4	1	3	1	1	1	3	2	1	0	-999	3	3	1	3	3	1	0	2	1	0	-999	0	1	1
5	22	1	0	3	1	0	0	1	0	0	0	-999	-999	0	0	-999	6	1	3	1	3	1	0	1	6	1	3	1	3	1	4	2	1	1	1	5	3	0	1	0	2	0	1	2	1		0	1	0
5	18	0	0	2	1	0	1	0	0	0	0	-999	-999	0	0	-999	2	1	1	1	1	1	1	0	2	1	1	1	1	1	3	2	1	0	-999	7	1	2	1	2	2	1	0	2	2	-999	1	1	1
5	25	1	1	11	1	0	0	0	1	0	0	-999	-999	0	1	-999	7	1	6	1	1	1	0	0	7	1	6	1	1	1	4	2	1	0	-999	9	1	3	2	2	2	2	2	2	0	Out to eat	3	1	1
5	20	0	0	1	1	1	0	0	0	0	0	-999	-999	0	0	-999	10	1	7	1	3	1	1	1	9	1	7	1	2	1	1	2	1	1	25	6	3	1	2	2	0	0	2	2	1	-999	0	1	1
5	19	0	0	14	2	1	0	0	1	0	0	-999	-999	1	0	-999	6	1	4	1	2	1	1	1	3	1	2	1	1	1	1	2	1	1	3	8	3	1	2	3	1	0	2	2	1	-999	0	1	1
5	18	0	0	2	1	0	1	0	0	0	0	-999	-999	0	0	-999	5	1	4	1	1	1	1	1	5	1	4	1	1	1	1	2	1	1	5	9	3	0	3	3	1	2	2	3	2	home	3	1	0
5	19	0	0	1	1	1	0	0	0	0	0	-999	-999	0	0	-999	6	1	4	1	2	1	0	1	6	1	4	1	2	1	3	2	1	1	10	4	3	0	3	0	0	0	3	1	0	-999	2	1	0
5	25	1	0	3	1	0	0	1	0	0	0	-999	-999	0	0	-999	6	1	5	1	1	1	1	1	6	1	5	1	1	1	1	2	1	0	-999	1	1	0	0	1	1	0	0	2	1	-999	0	1	0
5	21	0	0	14	2	1	0	0	0	1	0	-999	-999	1	0	-999	3	1	2	1	1	1	1	1	3	1	2	1	1	1	4	2	1	0	-999	2	3	1	3	1	3	1	3	1	3	-999	0	1	1
5	18	1	0	2	1	0	1	0	0	0	0	-999	-999	0	0	-999	5	1	2	1	3	1	0	1	5	1	2	1	3	1	1	2	1	1	6	3	3	1	1	0	2	0	2	0	1	-999	0	1	1
5	20	0	0	1	1	1	0	0	0	0	0	-999	-999	0	0	-999	8	1	6	1	2	1	1	1	5	1	3	1	2	1	1	2	1	1	0	3	2	0	3	1	1	0	1	1	1	-999	0	1	0
5	20	1	0	1	1	1	0	0	0	0	0	-999	-999	0	0	-999	6	1	4	1	2	1	1	1	3	1	2	1	1	1	1	2	1	0	-999	5	3	1	2	1	0	0	1	1	1	Mall	3	1	1
5	20	0	0	2	1	0	1	0	0	0	0	-999	-999	0	0	-999	10	1	6	1	4	1	1	1	2	1	1	1	1	1	1	2	1	0	-999	7	2	1	2	2	1	0	1	2	0	mainly social media	2	1	1
5	23	1	0	1	1	1	0	0	0	0	0	-999	-999	0	0	-999	7	1	3	1	4	1	0	1	4	1	3	1	1	1	1	2	1	1	30	5	3	0	2	3	0	0	0	1	2	Friends.	3	1	0
5	22	1	1	9	1	0	1	0	0	0	0	-999	-999	0	1	-999	5	1	3	1	2	1	0	1	2	1	1	1	1	1	1	2	1	0	-999	5	3	1	2	2	0	0	2	0	1	-999	0	1	1
5	19	0	0	2	1	0	1	0	0	0	0	-999	-999	0	0	-999	8	1	5	1	3	1	1	1	6	1	3	1	3	1	1	2	1	1	10	3	3	1	2	1	1	2	3	2	0	-999	0	1	1
5	18	0	0	1	1	1	0	0	0	0	0	-999	-999	0	0	-999	6	1	4	1	2	1	1	1	4	1	3	1	1	1	1	2	1	1	30	7	2	1	3	2	1	0	2	2	0	-999	0	1	1
5	20	1	0	1	1	1	0	0	0	0	0	-999	-999	0	0	-999	7	1	4	1	3	1	0	0	7	1	4	1	3	1	1	2	1	1	5	2	3	2	3	3	1	2	1	0	1	-999	0	1	1
5	25	0	0	3	1	0	0	1	0	0	0	-999	-999	0	0	-999	4	1	3	1	1	1	1	1	4	1	3	1	1	1	1	2	1	2	-999	3	2	2	2	2	3	2	2	2	2	-999	0	1	1
5	21	0	0	2	1	0	1	0	0	0	0	-999	-999	0	0	-999	2	1	1	1	1	1	1	1	2	1	1	1	1	1	2	2	1	1	1	4	2	0	1	2	0	0	2	3	1	-999	0	1	0
5	21	0	1	8	1	1	0	0	0	0	0	-999	-999	0	1	-999	3	1	2	1	1	1	1	1	3	1	2	1	1	1	1	2	1	0	-999	9	2	1	1	1	2	2	2	1	3	-999	1	1	1
5	24	1	1	15	2	1	0	0	0	0	1	-999	-999	1	1	-999	4	1	3	1	1	1	1	1	4	1	3	1	1	1	1	2	1	0	-999	7	2	2	3	2	0	1	2	2	1	-999	0	1	1
5	21	1	0	2	1	0	1	0	0	0	0	-999	-999	0	0	-999	2	1	1	1	1	1	0	0	2	1	1	1	1	1	2	2	1	0	-999	7	2	1	2	3	2	2	1	3	2	-999	0	1	1
5	24	1	0	2	1	0	1	0	0	0	0	-999	-999	0	0	-999	5	1	3	1	2	1	1	1	5	1	3	1	2	1	4	2	1	0	-999	10	2	2	2	2	3	1	2	1	2	-999	2	1	1
5	21	0	1	11	1	0	0	0	1	0	0	-999	-999	0	1	-999	7	1	4	1	3	1	1	1	3	1	2	1	1	1	1	2	1	0	-999	4	3	1	2	0	0	0	2	0	0	-999	0	1	1
5	18	0	0	2	1	0	1	0	0	0	0	-999	-999	0	0	-999	6	1	3	1	3	1	1	1	6	1	3	1	3	1	1	2	1	0	-999	8	1	0	2	2	2	0	2	1	1	-999	1	1	0
5	22	1	0	14	4	1	1	1	0	0	1	-999	-999	1	0	Arab	8	1	5	1	3	1	1	1	8	1	5	1	3	1	2	2	1	1	6	10	2	1	2	2	2	2	2	1	2	-999	1	1	1
5	20	1	0	4	1	0	0	0	1	0	0	-999	-999	0	0	-999	11	1	7	1	4	1	1	1	11	1	7	1	4	1	4	2	1	0	-999	10	3	3	3	3	3	1	3	3	2	work places	3	1	1
5	22	1	1	8	1	1	0	0	0	0	0	-999	-999	0	1	-999	9	1	7	1	2	1	1	1	9	1	7	1	2	1	1	2	1	1	7	10	3	3	2	2	2	2	1	3	2	In public	3	1	1
2	25	1	1	8	1	1	0	0	0	0	0	-999	-999	0	1	-999	1	1	0	0	1	1	0	1	0	0	0	0	0	0	1	2	0	-999	-999	8	1	1	2	0	1	1	2	2	1	-999	0	1	1
3	22	0	0	1	1	1	0	0	0	0	0	-999	-999	0	0	-999	4	1	2	1	2	1	1	1	1	1	0	0	1	1	1	2	0	-999	-999	9	2	2	2	2	2	2	2	2	2	-999	0	1	1
2	19	0	1	15	2	1	1	0	0	0	0	-999	-999	1	1	-999	1	1	0	0	1	1	0	1	0	0	0	0	0	0	3	2	0	-999	-999	7	2	2	1	0	0	1	3	2	3	-999	0	1	1
4	20	0	0	1	1	1	0	0	0	0	0	-999	-999	0	0	-999	4	1	4	1	0	0	0	0	1	1	1	1	0	0	1	2	0	-999	-999	0	3	3	3	3	3	3	1	3	0	-999	0	1	1
2	21	1	1	8	1	1	0	0	0	0	0	-999	-999	0	1	-999	1	1	0	0	1	1	0	1	0	0	0	0	0	0	1	2	0	-999	-999	0	3	0	3	1	1	0	1	1	1	-999	0	1	0
2	18	1	0	1	1	1	0	0	0	0	0	-999	-999	0	0	-999	1	1	0	0	1	1	0	1	0	0	0	0	0	0	3	2	0	-999	-999	0	0	0	0	0	0	0	0	0	0	-999	0	0	0
2	20	1	0	1	1	1	0	0	0	0	0	-999	-999	0	0	-999	1	1	0	0	1	1	0	0	0	0	0	0	0	0	1	2	0	-999	-999	0	0	0	0	0	0	0	0	0	0	-999	0	0	0
2	25	0	0	1	1	1	0	0	0	0	0	-999	-999	0	0	-999	1	1	0	0	1	1	0	0	0	0	0	0	0	0	1	2	0	-999	-999	1	3	0	2	0	1	1	0	1	0	-999	0	1	0
2	22	0	1	6	0	0	0	0	0	0	0	1	-999	0	1	Chicana	1	1	0	0	1	1	0	1	0	0	0	0	0	0	1	2	0	-999	-999	2	3	1	1	1	0	0	2	0	0	-999	0	1	1
2	23	0	1	6	0	0	0	0	0	0	0	1	-999	0	1	Mexican	1	1	0	0	1	1	0	1	0	0	0	0	0	0	1	2	0	-999	-999	6	2	1	2	1	1	1	2	1	1	-999	0	1	1
4	23	0	1	8	1	1	0	0	0	0	0	-999	-999	0	1	-999	10	1	6	1	4	1	1	1	1	1	1	1	0	0	4	2	0	-999	-999	6	2	1	2	2	2	0	2	1	1	-999	0	1	1
2	24	0	1	11	1	0	0	0	1	0	0	-999	-999	0	1	-999	1	1	0	0	1	1	1	1	0	0	0	0	0	0	4	2	0	-999	-999	9	2	2	2	2	2	2	2	2	2	No	0	1	1
4	21	0	0	2	1	0	1	0	0	0	0	-999	-999	0	0	-999	5	1	4	1	1	1	0	0	4	1	4	1	0	0	1	2	0	-999	-999	4	0	1	3	1	1	3	1	2	0	-999	0	0	1
2	22	0	0	1	1	1	0	0	0	0	0	-999	-999	0	0	-999	1	1	0	0	1	1	1	1	0	0	0	0	0	0	1	2	0	-999	-999	10	1	1	1	1	1	1	1	1	1	-999	1	1	1
2	25	0	0	1	1	1	0	0	0	0	0	-999	-999	0	0	-999	1	1	0	0	1	1	1	1	0	0	0	0	0	0	1	2	0	-999	-999	7	3	1	3	1	3	0	1	2	2	Flyers	2	1	1
2	24	0	1	8	1	1	0	0	0	0	0	-999	-999	0	1	-999	1	1	0	0	1	1	0	1	0	0	0	0	0	0	4	2	0	-999	-999	7	2	1	2	1	0	2	3	1	1	Instagram	3	1	1
2	24	0	1	8	1	1	0	0	0	0	0	-999	-999	0	1	-999	1	1	0	0	1	1	0	1	0	0	0	0	0	0	1	2	0	-999	-999	9	3	1	3	1	1	1	1	2	0	Out and about	3	1	1
4	18	0	0	1	1	1	0	0	0	0	0	-999	-999	0	0	-999	2	1	2	1	0	0	1	1	2	1	2	1	0	0	1	2	0	-999	-999	0	0	0	1	1	0	0	0	3	0	-999	0	0	0
2	19	0	0	1	1	1	0	0	0	0	0	-999	-999	0	0	-999	4	1	4	1	0	0	1	1	0	0	0	0	0	0	3	2	0	-999	-999	1	3	1	1	1	2	1	0	1	2	-999	0	1	1
2	21	0	0	3	1	0	0	1	0	0	0	-999	-999	0	0	-999	1	1	0	0	1	1	0	1	0	0	0	0	0	0	1	2	0	-999	-999	3	3	1	2	2	1	1	2	1	2	-999	0	1	1
2	21	0	0	1	1	1	0	0	0	0	0	-999	-999	0	0	-999	3	1	3	1	0	0	1	1	0	0	0	0	0	0	2	2	0	-999	-999	4	3	1	2	1	0	0	0	1	0	NA	0	1	1
4	25	0	0	1	1	1	0	0	0	0	0	-999	-999	0	0	-999	6	1	4	1	2	1	1	1	2	1	2	1	0	0	1	2	0	-999	-999	2	2	0	1	1	0	0	0	0	0	Na	0	1	0
2	25	0	0	1	1	1	0	0	0	0	0	-999	-999	0	0	-999	1	1	0	0	1	1	1	1	0	0	0	0	0	0	1	2	0	-999	-999	0	3	2	1	1	1	1	0	1	0	-999	0	1	1
2	22	1	1	6	0	0	0	0	0	0	0	1	-999	0	1	Mexican	1	1	0	0	1	1	1	1	0	0	0	0	0	0	1	2	0	-999	-999	1	2	1	1	1	0	0	1	1	1	League of legends	2	1	1
2	20	1	1	10	1	0	0	1	0	0	0	-999	-999	0	1	-999	1	1	0	0	1	1	1	1	0	0	0	0	0	0	1	2	0	-999	-999	3	2	2	1	1	0	0	1	2	0	-999	0	1	1
2	23	0	0	1	1	1	0	0	0	0	0	-999	-999	0	0	-999	1	1	0	0	1	1	0	1	0	0	0	0	0	0	1	2	0	-999	-999	0	3	1	2	1	0	0	1	0	0	-999	0	1	1
2	24	0	0	1	1	1	0	0	0	0	0	-999	-999	0	0	-999	1	1	0	0	1	1	1	1	0	0	0	0	0	0	1	2	0	-999	-999	0	3	2	0	1	1	0	1	0	0	-999	0	1	1
2	21	0	0	1	1	1	0	0	0	0	0	-999	-999	0	0	-999	2	1	0	0	2	1	1	1	0	0	0	0	0	0	1	2	0	-999	-999	2	3	1	3	0	0	0	1	1	1	-999	0	1	1
4	23	0	0	1	1	1	0	0	0	0	0	-999	-999	0	0	-999	9	1	6	1	3	1	1	1	1	1	1	1	0	0	1	2	0	-999	-999	0	2	1	2	2	2	2	1	2	1	no	0	1	1
2	23	0	1	8	1	1	0	0	0	0	0	-999	-999	0	1	-999	1	1	0	0	1	1	1	1	0	0	0	0	0	0	1	2	0	-999	-999	2	3	0	2	1	2	0	0	1	1	-999	0	1	0
2	25	0	0	1	1	1	0	0	0	0	0	-999	-999	0	0	-999	1	1	0	0	1	1	1	1	0	0	0	0	0	0	1	2	0	-999	-999	0	1	0	1	0	0	0	0	0	0	N/A	0	1	0
2	23	1	0	2	1	0	1	0	0	0	0	-999	-999	0	0	-999	1	1	0	0	1	1	1	1	0	0	0	0	0	0	1	2	0	-999	-999	0	2	1	2	1	0	0	1	2	0	In public	3	1	1
4	25	1	1	8	1	1	0	0	0	0	0	-999	-999	0	1	-999	4	1	2	1	2	1	1	1	1	1	1	1	0	0	1	2	0	-999	-999	4	3	0	2	2	0	0	0	2	0	-999	0	1	0
4	25	0	0	1	1	1	0	0	0	0	0	-999	-999	0	0	-999	8	1	6	1	2	1	1	1	2	1	2	1	0	0	1	2	0	-999	-999	10	3	2	3	1	1	1	1	1	1	-999	2	1	1
2	21	1	0	1	1	1	0	0	0	0	0	-999	-999	0	0	-999	1	1	0	0	1	1	1	1	0	0	0	0	0	0	1	2	0	-999	-999	8	3	2	2	1	2	1	1	1	0	Nowhere	0	1	1
2	20	1	0	1	1	1	0	0	0	0	0	-999	-999	0	0	-999	1	1	0	0	1	1	0	1	0	0	0	0	0	0	1	2	0	-999	-999	8	3	0	2	2	2	1	1	1	1	-999	1	1	0
2	25	0	1	6	0	0	0	0	0	0	0	1	-999	0	1	Hispanic	1	1	0	0	1	1	1	1	0	0	0	0	0	0	2	2	0	-999	-999	9	3	2	3	3	2	1	3	2	1	NA	0	1	1
2	22	0	0	1	1	1	0	0	0	0	0	-999	-999	0	0	-999	6	1	5	1	1	1	1	1	0	0	0	0	0	0	1	2	0	-999	-999	7	3	3	2	1	2	2	2	2	0	-999	0	1	1
4	23	0	0	1	1	1	0	0	0	0	0	-999	-999	0	0	-999	7	1	6	1	1	1	1	1	1	1	1	1	0	0	4	2	0	-999	-999	9	2	2	2	2	3	2	2	2	2	-999	0	1	1
2	24	0	0	3	1	0	0	1	0	0	0	-999	-999	0	0	-999	1	1	0	0	1	1	1	1	0	0	0	0	0	0	1	2	0	-999	-999	7	1	1	1	1	2	1	2	3	3	-999	1	1	1
3	20	0	1	8	1	1	0	0	0	0	0	-999	-999	0	1	-999	1	1	0	0	1	1	1	1	1	1	0	0	1	1	1	2	0	-999	-999	6	2	2	0	0	2	1	1	2	1	-999	2	1	1
1	25	0	0	1	1	1	0	0	0	0	0	-999	-999	0	0	-999	0	0	0	0	0	0	1	1	0	0	0	0	0	0	1	2	0	-999	-999	1	3	0	0	0	1	0	0	2	0	-999	0	1	0
1	23	0	0	1	1	1	0	0	0	0	0	-999	-999	0	0	-999	0	0	0	0	0	0	0	0	0	0	0	0	0	0	1	2	0	-999	-999	0	0	0	0	0	0	0	0	0	0	-999	0	0	0
1	25	1	1	8	1	1	0	0	0	0	0	-999	-999	0	1	-999	0	0	0	0	0	0	0	0	0	0	0	0	0	0	3	2	0	-999	-999	0	1	0	1	0	0	1	0	0	0	-999	0	1	0
1	23	0	0	1	1	1	0	0	0	0	0	-999	-999	0	0	-999	0	0	0	0	0	0	0	1	0	0	0	0	0	0	1	2	0	-999	-999	0	0	0	0	0	0	0	0	0	0	-999	0	0	0
1	19	0	1	8	1	1	0	0	0	0	0	-999	-999	0	1	-999	0	0	0	0	0	0	0	0	0	0	0	0	0	0	4	2	0	-999	-999	7	3	2	2	1	0	1	0	2	3	-999	0	1	1
1	24	0	1	8	1	1	0	0	0	0	0	-999	-999	0	1	-999	0	0	0	0	0	0	0	1	0	0	0	0	0	0	1	2	0	-999	-999	1	3	0	0	0	0	0	0	0	0	Idk	0	1	0
1	18	1	0	3	1	0	0	1	0	0	0	-999	-999	0	0	-999	0	0	0	0	0	0	0	0	0	0	0	0	0	0	1	2	0	-999	-999	9	2	2	2	2	1	1	2	1	1	My house	0	1	1
1	19	0	1	8	1	1	0	0	0	0	0	-999	-999	0	1	-999	0	0	0	0	0	0	1	1	0	0	0	0	0	0	1	2	0	-999	-999	2	3	1	3	3	1	0	3	1	2	-999	0	1	1
1	19	0	0	1	1	1	0	0	0	0	0	-999	-999	0	0	-999	0	0	0	0	0	0	0	0	0	0	0	0	0	0	3	2	0	-999	-999	0	0	0	0	0	0	1	0	1	0	-999	0	0	0
1	24	0	0	1	1	1	0	0	0	0	0	-999	-999	0	0	-999	0	0	0	0	0	0	0	1	0	0	0	0	0	0	4	2	0	-999	-999	0	1	0	0	0	2	0	1	2	0	-999	0	1	0
1	21	1	1	8	1	1	0	0	0	0	0	-999	-999	0	1	-999	0	0	0	0	0	0	0	1	0	0	0	0	0	0	1	2	0	-999	-999	1	0	0	1	0	0	0	0	0	0	-999	0	0	0
1	21	0	0	1	1	1	0	0	0	0	0	-999	-999	0	0	-999	0	0	0	0	0	0	0	0	0	0	0	0	0	0	4	2	0	-999	-999	2	2	1	2	2	0	2	0	0	0	-999	0	1	1
1	25	1	0	3	1	0	0	1	0	0	0	-999	-999	0	0	-999	0	0	0	0	0	0	0	0	0	0	0	0	0	0	1	2	0	-999	-999	3	3	1	2	2	3	0	2	2	3	-999	0	1	1
1	18	1	0	1	1	1	0	0	0	0	0	-999	-999	0	0	-999	0	0	0	0	0	0	0	0	0	0	0	0	0	0	1	2	0	-999	-999	1	3	0	2	1	1	0	1	2	1	-999	0	1	0
1	19	0	0	1	1	1	0	0	0	0	0	-999	-999	0	0	-999	0	0	0	0	0	0	0	0	0	0	0	0	0	0	1	2	0	-999	-999	1	3	0	0	0	0	0	0	0	0	-999	0	1	0
1	19	0	1	8	1	1	0	0	0	0	0	-999	-999	0	1	-999	0	0	0	0	0	0	0	0	0	0	0	0	0	0	4	2	0	-999	-999	0	0	0	0	0	0	0	0	0	0	-999	0	0	0
1	21	1	0	3	1	0	0	1	0	0	0	-999	-999	0	0	-999	0	0	0	0	0	0	0	0	0	0	0	0	0	0	4	2	0	-999	-999	1	3	0	2	2	0	0	0	0	0	-999	0	1	0
1	19	0	0	3	1	0	0	1	0	0	0	-999	-999	0	0	-999	0	0	0	0	0	0	0	1	0	0	0	0	0	0	1	2	0	-999	-999	4	1	0	2	0	0	0	0	2	2	-999	0	1	0
1	25	0	1	6	0	0	0	0	0	0	0	1	-999	0	1	Hispanic	0	0	0	0	0	0	0	1	0	0	0	0	0	0	4	2	0	-999	-999	9	1	1	1	1	1	1	1	1	1	-999	0	1	1
1	18	1	0	1	1	1	0	0	0	0	0	-999	-999	0	0	-999	0	0	0	0	0	0	0	0	0	0	0	0	0	0	4	2	0	-999	-999	0	2	1	1	1	1	0	3	2	2	Home	0	1	1
1	21	1	1	6	0	0	0	0	0	0	0	1	-999	0	1	Hispanic	0	0	0	0	0	0	0	0	0	0	0	0	0	0	1	2	0	-999	-999	0	3	0	2	1	0	1	0	3	3	-999	0	1	0
1	25	0	1	15	2	1	0	1	0	0	0	-999	-999	1	1	-999	0	0	0	0	0	0	0	1	0	0	0	0	0	0	1	2	0	-999	-999	5	3	0	3	2	1	1	1	1	1	-999	0	1	0
1	21	0	0	2	1	0	1	0	0	0	0	-999	-999	0	0	-999	0	0	0	0	0	0	1	0	0	0	0	0	0	0	4	2	0	-999	-999	4	0	1	2	0	1	1	1	1	2	nothing	0	0	1
1	18	1	0	2	1	0	1	0	0	0	0	-999	-999	0	0	-999	0	0	0	0	0	0	0	0	0	0	0	0	0	0	1	2	0	-999	-999	7	1	1	2	2	1	0	2	2	1	-999	1	1	1
1	23	1	0	1	1	1	0	0	0	0	0	-999	-999	0	0	-999	0	0	0	0	0	0	0	1	0	0	0	0	0	0	1	2	0	-999	-999	4	2	1	1	2	2	1	1	0	1	-999	1	1	1
1	20	1	1	15	2	1	0	0	1	0	0	-999	-999	1	1	-999	0	0	0	0	0	0	0	1	0	0	0	0	0	0	1	2	0	-999	-999	0	3	2	3	2	2	1	2	2	1	-999	1	1	1
1	21	0	1	6	0	0	0	0	0	0	0	1	-999	0	1	Mexican	0	0	0	0	0	0	0	1	0	0	0	0	0	0	4	2	0	-999	-999	9	3	2	2	2	2	3	3	3	2	-999	1	1	1
1	21	0	0	2	1	0	1	0	0	0	0	-999	-999	0	0	-999	0	0	0	0	0	0	1	1	0	0	0	0	0	0	1	2	0	-999	-999	0	3	0	3	0	0	3	2	2	0	-999	3	1	0
1	25	0	0	3	1	0	0	1	0	0	0	-999	-999	0	0	-999	0	0	0	0	0	0	0	1	0	0	0	0	0	0	4	2	0	-999	-999	9	3	1	1	1	2	1	2	1	2	-999	1	1	1
1	21	0	1	15	2	1	0	0	1	0	0	-999	-999	1	1	-999	0	0	0	0	0	0	0	1	0	0	0	0	0	0	1	2	0	-999	-999	7	3	0	2	2	0	2	2	2	0	-999	1	1	0
1	22	1	0	2	1	0	1	0	0	0	0	-999	-999	0	0	-999	0	0	0	0	0	0	0	0	0	0	0	0	0	0	4	2	0	-999	-999	1	0	0	0	0	0	0	0	0	0	-999	1	0	0
1	22	0	1	13	1	0	0	0	0	0	1	-999	-999	0	1	native central america	0	0	0	0	0	0	0	1	0	0	0	0	0	0	1	2	0	-999	-999	4	3	0	2	1	1	1	1	3	0	school	2	1	0
1	18	1	1	8	1	1	0	0	0	0	0	-999	-999	0	1	-999	0	0	0	0	0	0	0	1	0	0	0	0	0	0	1	2	0	-999	-999	6	3	1	3	3	1	1	2	2	2	-999	2	1	1
1	19	0	1	8	1	1	0	0	0	0	0	-999	-999	0	1	-999	0	0	0	0	0	0	0	0	0	0	0	0	0	0	4	2	0	-999	-999	3	0	0	2	0	0	0	0	2	0	-999	2	0	0
1	21	0	1	15	1	0	0	0	0	0	1	0	1	1	1	Mixed	0	0	0	0	0	0	0	1	0	0	0	0	0	0	4	2	0	-999	-999	6	2	1	3	3	2	1	1	1	0	Website ads	2	1	1
1	20	0	1	8	1	1	0	0	0	0	0	-999	-999	0	1	-999	0	0	0	0	0	0	0	0	0	0	0	0	0	0	1	2	0	-999	-999	10	3	3	3	1	1	3	3	3	3	Books	3	1	1
1	21	1	1	8	1	1	0	0	0	0	0	-999	-999	0	1	-999	0	0	0	0	0	0	0	1	0	0	0	0	0	0	4	2	0	-999	-999	5	0	0	3	2	3	0	2	2	0	-999	3	0	0
1	23	0	0	1	1	1	0	0	0	0	0	-999	-999	0	0	-999	0	0	0	0	0	0	0	1	0	0	0	0	0	0	1	2	0	-999	-999	0	0	0	0	0	0	0	0	0	0	-999	0	0	0
1	22	1	0	1	1	1	0	0	0	0	0	-999	-999	0	0	-999	0	0	0	0	0	0	0	0	0	0	0	0	0	0	4	2	0	-999	-999	0	0	0	0	0	0	0	0	0	0	-999	0	0	0
1	24	0	0	3	1	0	0	1	0	0	0	-999	-999	0	0	-999	0	0	0	0	0	0	0	0	0	0	0	0	0	0	2	2	0	-999	-999	0	0	0	0	0	0	0	0	0	0		0	0	0
1	24	0	0	4	1	0	0	0	1	0	0	-999	-999	0	0	-999	0	0	0	0	0	0	0	0	0	0	0	0	0	0	4	2	0	-999	-999	0	0	0	0	0	0	0	0	0	0	Nevrr	0	0	0
1	18	1	0	3	1	0	0	1	0	0	0	-999	-999	0	0	-999	0	0	0	0	0	0	0	0	0	0	0	0	0	0	1	2	0	-999	-999	0	1	1	2	2	1	0	1	0	1	-999	0	1	1
1	21	0	0	2	1	0	1	0	0	0	0	-999	-999	0	0	-999	0	0	0	0	0	0	0	0	0	0	0	0	0	0	2	2	0	-999	-999	0	3	2	2	1	1	2	2	0	1	-999	0	1	1
1	20	0	0	1	1	1	0	0	0	0	0	-999	-999	0	0	-999	0	0	0	0	0	0	0	0	0	0	0	0	0	0	1	2	0	-999	-999	0	3	1	1	1	1	0	1	1	0	-999	0	1	1
1	21	1	0	1	1	1	0	0	0	0	0	-999	-999	0	0	-999	0	0	0	0	0	0	0	1	0	0	0	0	0	0	1	2	0	-999	-999	4	2	0	3	2	1	0	0	0	0	no where else	0	1	0
1	25	0	1	8	1	1	0	0	0	0	0	-999	-999	0	1	-999	0	0	0	0	0	0	0	1	0	0	0	0	0	0	3	2	0	-999	-999	5	3	0	2	0	1	0	2	2	3	-999	0	1	0
1	25	1	0	1	1	1	0	0	0	0	0	-999	-999	0	0	-999	0	0	0	0	0	0	0	1	0	0	0	0	0	0	1	2	0	-999	-999	0	3	1	0	0	2	0	3	2	0	-999	0	1	1
1	23	0	1	6	0	0	0	0	0	0	0	1	-999	0	1	Hispano	0	0	0	0	0	0	0	0	0	0	0	0	0	0	3	2	0	-999	-999	0	0	0	0	0	0	0	0	0	0	-999	0	0	0
1	18	1	0	3	1	0	0	1	0	0	0	-999	-999	0	0	-999	0	0	0	0	0	0	0	0	0	0	0	0	0	0	3	2	0	-999	-999	0	2	0	1	2	0	0	2	3	3	-999	0	1	0
1	18	0	0	3	1	0	0	1	0	0	0	-999	-999	0	0	-999	0	0	0	0	0	0	0	0	0	0	0	0	0	0	4	2	0	-999	-999	0	0	0	0	0	0	0	0	0	0	-999	0	0	0
1	22	1	0	2	1	0	1	0	0	0	0	-999	-999	0	0	-999	0	0	0	0	0	0	0	0	0	0	0	0	0	0	1	2	0	-999	-999	2	0	0	0	0	0	0	2	1	0	-999	0	0	0
1	20	1	0	3	1	0	0	1	0	0	0	-999	-999	0	0	-999	0	0	0	0	0	0	0	0	0	0	0	0	0	0	1	2	0	-999	-999	0	2	2	1	1	0	0	2	0	0	My friends	1	1	1
1	18	0	0	1	1	1	0	0	0	0	0	-999	-999	0	0	-999	0	0	0	0	0	0	0	1	0	0	0	0	0	0	1	2	0	-999	-999	3	2	1	2	0	2	3	0	0	0	Music ads	3	1	1
1	18	1	1	6	0	0	0	0	0	0	0	1	-999	0	1	Latino	0	0	0	0	0	0	0	0	0	0	0	0	0	0	1	2	0	-999	-999	10	2	3	3	2	1	2	3	2	1	Discord	2	1	1
1	25	1	0	1	1	1	0	0	0	0	0	-999	-999	0	0	-999	0	0	0	0	0	0	0	0	0	0	0	0	0	0	1	2	0	-999	-999	0	2	0	2	1	0	0	0	1	0	-999	0	1	0
1	24	0	1	8	1	1	0	0	0	0	0	-999	-999	0	1	-999	0	0	0	0	0	0	0	1	0	0	0	0	0	0	4	2	0	-999	-999	10	3	3	3	2	1	2	2	2	2	-999	1	1	1
1	23	1	1	12	1	0	0	0	0	1	0	-999	-999	0	1	-999	0	0	0	0	0	0	0	1	0	0	0	0	0	0	2	2	0	-999	-999	3	1	1	2	1	0	0	0	1	2	-999	0	1	1
1	24	0	1	9	1	0	1	0	0	0	0	-999	-999	0	1	-999	0	0	0	0	0	0	0	1	0	0	0	0	0	0	2	2	0	-999	-999	9	3	1	1	1	1	1	1	1	1	-999	0	1	1
1	23	0	0	14	2	1	0	1	0	0	0	-999	-999	1	0	-999	0	0	0	0	0	0	0	1	0	0	0	0	0	0	1	2	0	-999	-999	0	1	1	2	1	1	1	2	2	1	-999	0	1	1
1	19	0	1	6	0	0	0	0	0	0	0	1	-999	0	1	Spanish	0	0	0	0	0	0	0	1	0	0	0	0	0	0	1	2	0	-999	-999	2	0	1	2	2	0	0	1	0	0	-999	0	0	1
1	19	1	1	8	1	1	0	0	0	0	0	-999	-999	0	1	-999	0	0	0	0	0	0	1	1	0	0	0	0	0	0	1	2	0	-999	-999	9	3	2	2	1	1	2	2	2	2	-999	0	1	1
1	23	1	0	1	1	1	0	0	0	0	0	-999	-999	0	0	-999	0	0	0	0	0	0	0	1	0	0	0	0	0	0	1	2	0	-999	-999	3	3	2	2	0	0	0	0	1	1	-999	0	1	1
1	19	1	1	8	1	1	0	0	0	0	0	-999	-999	0	1	-999	0	0	0	0	0	0	0	0	0	0	0	0	0	0	1	2	0	-999	-999	0	3	0	2	2	1	0	1	1	0	School	3	1	0
1	19	1	0	1	1	1	0	0	0	0	0	-999	-999	0	0	-999	0	0	0	0	0	0	0	0	0	0	0	0	0	0	1	2	0	-999	-999	9	1	2	1	2	2	1	2	1	3	-999	1	1	1
1	18	1	1	8	1	1	0	0	0	0	0	-999	-999	0	1	-999	0	0	0	0	0	0	0	0	0	0	0	0	0	0	1	2	0	-999	-999	4	3	1	2	0	0	0	1	0	0	-999	0	1	1
1	18	1	0	3	1	0	0	1	0	0	0	-999	-999	0	0	-999	0	0	0	0	0	0	0	0	0	0	0	0	0	0	1	2	0	-999	-999	7	3	2	2	1	1	0	2	1	2	-999	0	1	1
1	20	1	1	9	1	0	1	0	0	0	0	-999	-999	0	1	-999	0	0	0	0	0	0	0	0	0	0	0	0	0	0	4	2	0	-999	-999	0	1	0	0	0	2	0	0	0	0	-999	0	1	0
1	18	1	0	1	1	1	0	0	0	0	0	-999	-999	0	0	-999	0	0	0	0	0	0	0	0	0	0	0	0	0	0	1	2	0	-999	-999	7	3	1	2	1	2	0	1	2	0	-999	0	1	1
1	18	1	0	2	1	0	1	0	0	0	0	-999	-999	0	0	-999	0	0	0	0	0	0	0	0	0	0	0	0	0	0	1	2	0	-999	-999	0	0	0	2	0	0	0	1	0	1	-999	0	0	0
1	19	0	1	8	1	1	0	0	0	0	0	-999	-999	0	1	-999	0	0	0	0	0	0	0	0	0	0	0	0	0	0	4	2	0	-999	-999	7	3	1	3	2	2	2	3	3	2	School	3	1	1
1	23	0	1	8	1	1	0	0	0	0	0	-999	-999	0	1	-999	0	0	0	0	0	0	0	1	0	0	0	0	0	0	1	2	0	-999	-999	9	3	3	3	3	3	1	2	2	2	-999	0	1	1
1	19	0	1	8	1	1	0	0	0	0	0	-999	-999	0	1	-999	0	0	0	0	0	0	0	0	0	0	0	0	0	0	1	2	0	-999	-999	9	3	1	3	1	1	2	1	2	1	Out on the streets	3	1	1
1	19	0	0	2	1	0	1	0	0	0	0	-999	-999	0	0	-999	0	0	0	0	0	0	0	1	0	0	0	0	0	0	1	2	0	-999	-999	9	2	2	3	3	3	1	1	3	2	YouTube	3	1	1
1	25	0	1	8	1	1	0	0	0	0	0	-999	-999	0	1	-999	0	0	0	0	0	0	0	1	0	0	0	0	0	0	1	2	0	-999	-999	8	3	0	2	1	0	1	1	1	3	-999	1	1	0
1	19	1	1	6	0	0	0	0	0	0	0	1	-999	0	1	Guatemalan	0	0	0	0	0	0	0	0	0	0	0	0	0	0	1	2	0	-999	-999	10	3	2	2	3	2	2	2	2	2	-999	2	1	1
1	21	0	0	14	3	1	1	1	0	0	0	-999	-999	1	0	-999	0	0	0	0	0	0	0	0	0	0	0	0	0	0	1	2	0	-999	-999	10	3	1	3	1	1	2	2	3	2	stores	3	1	1
1	21	1	0	1	1	1	0	0	0	0	0	-999	-999	0	0	-999	0	0	0	0	0	0	0	0	0	0	0	0	0	0	1	2	0	-999	-999	8	3	1	3	1	2	0	1	1	2	-999	1	1	1
1	20	1	0	3	1	0	0	1	0	0	0	-999	-999	0	0	-999	0	0	0	0	0	0	0	0	0	0	0	0	0	0	3	2	0	-999	-999	10	1	1	1	1	1	1	1	1	1	-999	1	1	1
1	25	0	0	2	1	0	1	0	0	0	0	-999	-999	0	0	-999	0	0	0	0	0	0	0	0	0	0	0	0	0	0	2	2	0	-999	-999	9	3	1	3	1	0	2	1	2	1	-999	1	1	1
1	25	0	0	14	2	1	1	0	0	0	0	-999	-999	1	0	-999	0	0	0	0	0	0	0	0	0	0	0	0	0	0	1	2	0	-999	-999	10	2	2	2	2	2	2	2	2	2	-999	2	1	1
2	19	0	1	8	1	1	0	0	0	0	0	-999	-999	0	1	-999	1	1	0	0	1	1	1	1	0	0	0	0	0	0	4	2	0	-999	-999	5	3	2	1	2	2	1	0	2	0	-999	0	1	1
2	21	1	0	1	1	1	0	0	0	0	0	-999	-999	0	0	-999	1	1	0	0	1	1	0	1	0	0	0	0	0	0	1	2	0	-999	-999	0	3	0	0	0	0	0	0	0	0	-999	0	1	0
2	18	1	0	1	1	1	0	0	0	0	0	-999	-999	0	0	-999	1	1	1	1	0	0	1	1	0	0	0	0	0	0	1	2	0	-999	-999	0	3	2	3	3	0	0	1	1	0	-999	0	1	1
2	21	0	1	8	1	1	0	0	0	0	0	-999	-999	0	1	-999	3	1	3	1	0	0	1	1	0	0	0	0	0	0	1	2	0	-999	-999	2	3	0	3	0	0	0	0	0	0	-999	0	1	0
2	21	1	0	2	1	0	1	0	0	0	0	-999	-999	0	0	-999	2	1	1	1	1	1	0	0	0	0	0	0	0	0	4	2	0	-999	-999	4	1	2	2	0	0	1	1	0	0	-999	0	1	1
2	23	1	1	8	1	1	0	0	0	0	0	-999	-999	0	1	-999	4	1	3	1	1	1	1	1	0	0	0	0	0	0	2	2	0	-999	-999	5	3	1	1	1	0	0	1	0	0	Work	0	1	1
2	21	0	0	2	1	0	1	0	0	0	0	-999	-999	0	0	-999	2	1	1	1	1	1	1	1	0	0	0	0	0	0	1	2	0	-999	-999	2	2	0	2	1	0	0	1	0	0	-999	0	1	0
2	19	1	1	8	1	1	0	0	0	0	0	-999	-999	0	1	-999	1	1	1	1	0	0	0	0	0	0	0	0	0	0	1	2	0	-999	-999	0	1	0	0	0	0	0	0	1	1	Nowhere	0	1	0
2	24	1	0	1	1	1	0	0	0	0	0	-999	-999	0	0	-999	1	1	1	1	0	0	1	1	0	0	0	0	0	0	1	2	0	-999	-999	2	2	3	2	0	0	0	0	0	0	-999	0	1	1
2	21	0	0	1	1	1	0	0	0	0	0	-999	-999	0	0	-999	1	1	1	1	0	0	0	1	0	0	0	0	0	0	1	2	0	-999	-999	0	3	3	3	0	0	1	1	1	2	Books	0	1	1
2	24	1	0	1	1	1	0	0	0	0	0	-999	-999	0	0	-999	5	1	3	1	2	1	1	1	0	0	0	0	0	0	1	2	0	-999	-999	7	3	1	1	1	0	0	1	1	2	-999	0	1	1
2	22	0	1	8	1	1	0	0	0	0	0	-999	-999	0	1	-999	1	1	1	1	0	0	0	1	0	0	0	0	0	0	1	2	0	-999	-999	4	3	0	2	1	0	0	1	0	1	-999	0	1	0
2	20	0	1	9	1	0	1	0	0	0	0	-999	-999	0	1	-999	1	1	0	0	1	1	1	1	0	0	0	0	0	0	1	2	0	-999	-999	0	2	0	1	1	0	0	2	0	0	-999	0	1	0
2	23	1	0	2	1	0	1	0	0	0	0	-999	-999	0	0	-999	3	1	1	1	2	1	1	1	0	0	0	0	0	0	3	2	0	-999	-999	8	2	1	1	1	1	1	2	2	1	-999	0	1	1
2	24	1	1	13	1	0	0	0	0	0	1	-999	-999	0	1	Central American	7	1	5	1	2	1	1	1	0	0	0	0	0	0	2	2	0	-999	-999	2	3	0	3	0	1	1	0	0	0	-999	0	1	0
2	20	1	0	1	1	1	0	0	0	0	0	-999	-999	0	0	-999	1	1	1	1	0	0	0	0	0	0	0	0	0	0	1	2	0	-999	-999	4	3	1	2	1	1	0	1	1	1	-999	0	1	1
2	18	1	0	3	1	0	0	1	0	0	0	-999	-999	0	0	-999	2	1	2	1	0	0	1	0	0	0	0	0	0	0	4	2	0	-999	-999	5	2	0	2	0	1	2	1	3	0	-999	0	1	0
2	22	0	0	1	1	1	0	0	0	0	0	-999	-999	0	0	-999	3	1	2	1	1	1	1	1	0	0	0	0	0	0	1	2	0	-999	-999	7	2	1	2	2	0	0	2	1	1	Other	2	1	1
2	20	1	1	15	2	1	0	1	0	0	0	-999	-999	1	1	-999	2	1	2	1	0	0	0	1	0	0	0	0	0	0	2	2	0	-999	-999	5	3	1	2	2	2	0	2	1	1	When in public places	3	1	1
2	18	1	1	8	1	1	0	0	0	0	0	-999	-999	0	1	-999	2	1	1	1	1	1	0	1	0	0	0	0	0	0	1	2	0	-999	-999	7	3	3	2	2	3	1	3	1	2	-999	1	1	1
2	25	0	0	3	1	0	0	1	0	0	0	-999	-999	0	0	-999	5	1	3	1	2	1	1	1	0	0	0	0	0	0	1	2	0	-999	-999	0	2	1	1	1	0	0	0	0	0	Advertising	1	1	1
2	24	0	1	8	1	1	0	0	0	0	0	-999	-999	0	1	-999	4	1	4	1	0	0	0	1	0	0	0	0	0	0	4	2	0	-999	-999	1	2	1	2	2	0	0	0	2	2	Vape shop	3	1	1
2	25	0	1	9	1	0	1	0	0	0	0	-999	-999	0	1	-999	3	1	1	1	2	1	1	1	0	0	0	0	0	0	1	2	0	-999	-999	0	3	3	3	0	3	3	3	3	3	Workplace	3	1	1
2	19	0	0	2	1	0	1	0	0	0	0	-999	-999	0	0	-999	2	1	1	1	1	1	1	1	0	0	0	0	0	0	1	2	0	-999	-999	4	0	2	2	2	1	0	2	2	1	School	3	0	1
2	22	0	0	14	2	1	0	1	0	0	0	-999	-999	1	0	-999	2	1	1	1	1	1	1	1	0	0	0	0	0	0	1	2	0	-999	-999	2	2	0	0	0	0	0	0	0	0	Ordinary conversastions	1	1	0
2	18	1	0	2	1	0	1	0	0	0	0	-999	-999	0	0	-999	1	1	1	1	0	0	0	1	0	0	0	0	0	0	1	2	0	-999	-999	7	0	2	3	0	1	2	1	2	2	-999	1	0	1
2	25	1	1	6	0	0	0	0	0	0	0	1	-999	0	1	Latino	4	1	1	1	3	1	1	1	0	0	0	0	0	0	3	2	0	-999	-999	4	1	0	0	1	0	0	0	2	0	Grocery stores	1	1	0
2	24	0	0	1	1	1	0	0	0	0	0	-999	-999	0	0	-999	2	1	1	1	1	1	1	1	0	0	0	0	0	0	1	2	0	-999	-999	8	3	1	3	3	1	2	1	0	0	Sold 2nd hand	3	1	1
2	19	0	0	2	1	0	1	0	0	0	0	-999	-999	0	0	-999	1	1	0	0	1	1	1	1	0	0	0	0	0	0	1	2	0	-999	-999	4	3	1	2	0	0	0	0	1	0	-999	0	1	1
2	20	1	0	1	1	1	0	0	0	0	0	-999	-999	0	0	-999	4	1	4	1	0	0	1	1	0	0	0	0	0	0	2	2	0	-999	-999	0	3	0	2	1	0	0	2	2	1	-999	0	1	0
2	24	0	1	15	2	1	1	0	0	0	0	-999	-999	1	1	-999	1	1	0	0	1	1	0	1	0	0	0	0	0	0	4	2	0	-999	-999	0	0	0	0	0	0	0	0	0	0	-999	0	0	0
2	18	0	0	2	1	0	1	0	0	0	0	-999	-999	0	0	-999	3	1	2	1	1	1	0	1	0	0	0	0	0	0	1	2	0	-999	-999	4	3	0	1	0	0	0	1	1	0	-999	0	1	0
2	19	0	1	6	0	0	0	0	0	0	0	1	-999	0	1	Latina	2	1	1	1	1	1	1	1	0	0	0	0	0	0	1	2	0	-999	-999	7	3	2	2	2	1	0	1	1	3	N/A	0	1	1
2	21	1	0	1	1	1	0	0	0	0	0	-999	-999	0	0	-999	6	1	5	1	1	1	1	1	0	0	0	0	0	0	2	2	0	-999	-999	0	3	1	3	0	0	0	3	2	0	-999	0	1	1
2	18	1	1	13	1	0	0	0	0	0	1	-999	-999	0	1	-999	1	1	1	1	0	0	0	0	0	0	0	0	0	0	1	2	0	-999	-999	0	2	1	2	0	1	0	1	0	0	-999	0	1	1
2	19	0	0	2	1	0	1	0	0	0	0	-999	-999	0	0	-999	1	1	1	1	0	0	1	1	0	0	0	0	0	0	1	2	0	-999	-999	0	2	0	2	3	0	0	1	1	3	-999	1	1	0
2	22	0	0	2	1	0	1	0	0	0	0	-999	-999	0	0	-999	1	1	1	1	0	0	0	1	0	0	0	0	0	0	1	2	0	-999	-999	7	3	1	3	2	2	1	1	3	2	School	1	1	1
2	24	1	0	1	1	1	0	0	0	0	0	-999	-999	0	0	-999	6	1	4	1	2	1	1	1	0	0	0	0	0	0	1	2	0	-999	-999	9	3	2	3	2	1	1	2	2	2	-999	2	1	1
2	24	0	1	6	0	0	0	0	0	0	0	1	-999	0	1	Hispanic	1	1	0	0	1	1	1	1	0	0	0	0	0	0	1	2	0	-999	-999	0	3	1	2	3	0	0	3	3	3	Commercials	3	1	1
2	22	1	0	3	1	0	0	1	0	0	0	-999	-999	0	0	-999	5	1	1	1	4	1	1	1	0	0	0	0	0	0	1	2	0	-999	-999	0	3	1	0	0	2	0	1	2	0	Documentaries	3	1	1
2	25	1	1	8	1	1	0	0	0	0	0	-999	-999	0	1	-999	6	1	5	1	1	1	1	1	0	0	0	0	0	0	1	2	0	-999	-999	0	3	2	3	2	0	0	0	0	0	-999	0	1	1
2	24	0	1	12	1	0	0	0	0	1	0	-999	-999	0	1	-999	3	1	1	1	2	1	1	1	0	0	0	0	0	0	1	2	0	-999	-999	3	3	3	2	2	0	0	2	3	2	N/A	0	1	1
2	21	0	1	9	1	0	1	0	0	0	0	-999	-999	0	1	-999	2	1	2	1	0	0	1	1	0	0	0	0	0	0	1	2	0	-999	-999	6	3	2	2	0	0	0	2	2	2	-999	0	1	1
2	18	0	1	9	1	0	1	0	0	0	0	-999	-999	0	1	-999	3	1	2	1	1	1	1	1	0	0	0	0	0	0	1	2	0	-999	-999	9	1	1	1	1	1	1	1	1	1	-999	2	1	1
2	24	0	0	3	1	0	0	1	0	0	0	-999	-999	0	0	-999	8	1	6	1	2	1	0	1	0	0	0	0	0	0	1	2	0	-999	-999	6	3	0	1	0	1	0	2	1	1	-999	0	1	0
2	24	1	0	1	1	1	0	0	0	0	0	-999	-999	0	0	-999	3	1	0	0	3	1	1	1	0	0	0	0	0	0	1	2	0	-999	-999	3	3	0	2	1	1	0	0	0	0	-999	0	1	0
2	22	1	0	3	1	0	0	1	0	0	0	-999	-999	0	0	-999	3	1	2	1	1	1	1	1	0	0	0	0	0	0	1	2	0	-999	-999	0	3	2	2	2	1	0	2	2	0	Friends	1	1	1
2	21	1	0	1	1	1	0	0	0	0	0	-999	-999	0	0	-999	3	1	2	1	1	1	0	1	0	0	0	0	0	0	1	2	0	-999	-999	9	3	1	2	1	2	1	2	2	2	all around campus	3	1	1
2	25	0	0	14	2	0	1	0	1	0	0	-999	-999	1	0	-999	4	1	3	1	1	1	1	1	0	0	0	0	0	0	1	2	0	-999	-999	0	2	1	1	1	0	1	1	1	1	-999	0	1	1
2	19	1	1	6	0	0	0	0	0	0	0	1	-999	0	1	Hispanic	7	1	5	1	2	1	1	1	0	0	0	0	0	0	4	2	0	-999	-999	5	3	1	2	2	1	0	1	1	0	-999	0	1	1
2	22	0	1	11	1	0	0	0	1	0	0	-999	-999	0	1	-999	2	1	1	1	1	1	1	1	0	0	0	0	0	0	1	2	0	-999	-999	7	3	2	2	2	2	0	2	2	2	-999	0	1	1
2	24	0	0	1	1	1	0	0	0	0	0	-999	-999	0	0	-999	2	1	1	1	1	1	1	1	0	0	0	0	0	0	1	2	0	-999	-999	9	2	2	1	1	2	1	3	3	2	-999	0	1	1
2	25	1	0	2	1	0	1	0	0	0	0	-999	-999	0	0	-999	3	1	3	1	0	0	1	0	0	0	0	0	0	0	1	2	0	-999	-999	0	3	1	3	1	2	1	1	2	2	-999	0	1	1
2	20	1	0	1	1	1	0	0	0	0	0	-999	-999	0	0	-999	2	1	2	1	0	0	0	1	0	0	0	0	0	0	1	2	0	-999	-999	2	0	2	2	0	0	0	0	2	0	-999	3	0	1
2	22	1	0	1	1	1	0	0	0	0	0	-999	-999	0	0	-999	1	1	1	1	0	0	0	0	0	0	0	0	0	0	4	2	0	-999	-999	7	2	0	1	2	2	0	1	2	2	-999	0	1	0
2	20	0	0	2	1	0	1	0	0	0	0	-999	-999	0	0	-999	4	1	3	1	1	1	1	1	0	0	0	0	0	0	2	2	0	-999	-999	9	3	1	2	2	2	1	2	2	2	-999	2	1	1
2	18	0	0	2	1	0	1	0	0	0	0	-999	-999	0	0	-999	1	1	1	1	0	0	1	1	0	0	0	0	0	0	1	2	0	-999	-999	10	3	2	3	1	1	2	2	3	3	On posters in the bus station.	3	1	1
3	19	0	0	1	1	1	0	0	0	0	0	-999	-999	0	0	-999	5	1	4	1	1	1	1	0	1	1	0	0	1	1	1	2	0	-999	-999	0	3	0	0	0	0	0	0	0	0	-999	0	1	0
3	22	1	0	1	1	1	0	0	0	0	0	-999	-999	0	0	-999	2	1	0	0	2	1	1	1	1	1	0	0	1	1	2	2	0	-999	-999	9	3	1	3	3	2	3	3	3	2	-999	0	1	1
3	21	0	0	1	1	1	0	0	0	0	0	-999	-999	0	0	-999	4	1	2	1	2	1	1	1	1	1	0	0	1	1	1	2	0	-999	-999	6	3	1	2	2	3	0	2	1	2	-999	0	1	1
3	25	1	0	1	1	1	0	0	0	0	0	-999	-999	0	0	-999	4	1	2	1	2	1	1	0	1	1	0	0	1	1	2	2	0	-999	-999	0	2	0	0	0	0	0	0	0	0	-999	0	1	0
3	20	1	0	3	1	0	0	1	0	0	0	-999	-999	0	0	-999	1	1	0	0	1	1	1	0	1	1	0	0	1	1	1	2	0	-999	-999	3	3	1	2	0	0	0	0	0	0	-999	0	1	1
3	22	1	1	8	1	1	0	0	0	0	0	-999	-999	0	1	-999	4	1	2	1	2	1	0	1	1	1	0	0	1	1	2	2	0	-999	-999	0	2	0	1	0	0	1	0	3	1	-999	0	1	0
3	25	0	0	3	1	0	0	1	0	0	0	-999	-999	0	0	-999	3	1	1	1	2	1	0	1	2	1	0	0	2	1	3	2	0	-999	-999	9	2	1	3	2	1	2	1	1	2	-999	0	1	1
3	25	0	0	2	1	0	1	0	0	0	0	-999	-999	0	0	-999	6	1	3	1	3	1	1	1	1	1	0	0	1	1	4	2	0	-999	-999	0	0	0	0	0	0	0	0	0	0	-999	0	0	0
3	21	1	0	1	1	1	0	0	0	0	0	-999	-999	0	0	-999	3	1	1	1	2	1	0	0	1	1	0	0	1	1	1	2	0	-999	-999	9	2	2	1	2	2	2	2	3	3	-999	0	1	1
3	23	1	0	1	1	1	0	0	0	0	0	-999	-999	0	0	-999	1	1	0	0	1	1	1	1	1	1	0	0	1	1	3	2	0	-999	-999	9	2	1	1	1	1	1	1	1	1	-999	0	1	1
3	18	1	1	8	1	1	0	0	0	0	0	-999	-999	0	1	-999	1	1	0	0	1	1	1	0	1	1	0	0	1	1	3	2	0	-999	-999	6	3	1	3	0	2	2	3	0	1	-999	0	1	1
3	20	0	0	1	1	1	0	0	0	0	0	-999	-999	0	0	-999	11	1	7	1	4	1	1	1	1	1	0	0	1	1	1	2	0	-999	-999	1	2	0	1	0	0	0	0	0	0	-999	0	1	0
3	23	0	0	4	1	0	0	0	1	0	0	-999	-999	0	0	-999	2	1	1	1	1	1	1	1	1	1	0	0	1	1	3	2	0	-999	-999	0	0	0	0	0	0	0	0	0	0	-999	0	0	0
3	22	1	0	1	1	1	0	0	0	0	0	-999	-999	0	0	-999	1	1	0	0	1	1	0	1	1	1	0	0	1	1	1	2	0	-999	-999	5	3	0	3	3	0	2	2	1	0	-999	0	1	0
3	25	1	0	1	1	1	0	0	0	0	0	-999	-999	0	0	-999	2	1	1	1	1	1	0	1	1	1	0	0	1	1	2	2	0	-999	-999	5	3	2	0	2	2	1	2	0	0	-999	0	1	1
3	25	1	0	1	1	1	0	0	0	0	0	-999	-999	0	0	-999	7	1	4	1	3	1	1	1	1	1	0	0	1	1	1	2	0	-999	-999	2	3	1	2	1	1	1	1	2	1	-999	0	1	1
3	23	1	1	9	1	0	1	0	0	0	0	-999	-999	0	1	-999	6	1	3	1	3	1	1	1	2	1	0	0	2	1	2	2	0	-999	-999	5	2	0	2	1	2	0	3	1	0	-999	0	1	0
3	18	0	1	8	1	1	0	0	0	0	0	-999	-999	0	1	-999	1	1	0	0	1	1	1	1	1	1	0	0	1	1	1	2	0	-999	-999	1	3	2	3	3	1	0	2	3	1	-999	0	1	1
3	20	1	0	1	1	1	0	0	0	0	0	-999	-999	0	0	-999	1	1	0	0	1	1	1	1	1	1	0	0	1	1	1	2	0	-999	-999	0	1	0	0	0	1	0	0	0	0	-999	0	1	0
3	22	0	0	1	1	1	0	0	0	0	0	-999	-999	0	0	-999	8	1	6	1	2	1	1	1	1	1	0	0	1	1	1	2	0	-999	-999	7	3	2	3	3	1	1	3	2	0	-999	0	1	1
3	25	1	0	2	1	0	1	0	0	0	0	-999	-999	0	0	-999	2	1	0	0	2	1	0	0	2	1	0	0	2	1	3	2	0	-999	-999	0	0	0	0	0	0	0	0	0	0	-999	0	0	0
3	22	1	1	8	1	1	0	0	0	0	0	-999	-999	0	1	-999	2	1	1	1	1	1	0	1	1	1	0	0	1	1	2	2	0	-999	-999	0	1	2	2	0	0	1	3	1	0	-999	0	1	1
3	21	0	0	1	1	1	0	0	0	0	0	-999	-999	0	0	-999	9	1	6	1	3	1	1	1	1	1	0	0	1	1	1	2	0	-999	-999	0	3	1	2	2	3	0	3	1	2	-999	0	1	1
3	22	1	1	15	2	1	0	1	0	0	0	-999	-999	1	1	Hispanic	6	1	2	1	4	1	0	1	1	1	0	0	1	1	1	2	0	-999	-999	1	1	0	3	2	1	2	1	1	1	-999	0	1	0
3	22	0	1	8	1	1	0	0	0	0	0	-999	-999	0	1	-999	7	1	5	1	2	1	1	1	1	1	0	0	1	1	4	2	0	-999	-999	8	3	2	3	3	0	2	2	3	2	-999	0	1	1
3	20	1	1	10	1	0	0	1	0	0	0	-999	-999	0	1	-999	1	1	0	0	1	1	0	1	1	1	0	0	1	1	1	2	0	-999	-999	0	2	0	2	1	0	0	1	0	0	-999	0	1	0
3	23	1	0	2	1	0	1	0	0	0	0	-999	-999	0	0	-999	7	1	5	1	2	1	1	1	1	1	0	0	1	1	1	2	0	-999	-999	1	3	0	1	1	1	0	0	0	0	-999	0	1	0
3	22	1	0	4	1	0	0	0	1	0	0	-999	-999	0	0	-999	5	1	2	1	3	1	1	1	1	1	0	0	1	1	1	2	0	-999	-999	7	3	2	2	2	2	2	3	2	1	-999	0	1	1
3	22	0	0	2	1	0	1	0	0	0	0	-999	-999	0	0	-999	1	1	0	0	1	1	0	0	1	1	0	0	1	1	1	2	0	-999	-999	5	1	3	3	2	3	2	2	2	2	-999	0	1	1
3	25	0	0	1	1	1	0	0	0	0	0	-999	-999	0	0	-999	6	1	3	1	3	1	1	1	2	1	0	0	2	1	4	2	0	-999	-999	7	3	1	2	2	2	1	3	1	0	-999	0	1	1
3	23	0	1	8	1	1	0	0	0	0	0	-999	-999	0	1	-999	5	1	2	1	3	1	1	1	1	1	0	0	1	1	1	2	0	-999	-999	2	3	2	2	2	1	1	2	1	1	-999	0	1	1
3	18	1	0	2	1	0	1	0	0	0	0	-999	-999	0	0	-999	1	1	0	0	1	1	0	1	1	1	0	0	1	1	3	2	0	-999	-999	7	3	2	3	1	1	1	3	2	3	no	0	1	1
3	18	1	1	15	1	0	0	0	0	0	1	0	1	1	1	Mixed race	1	1	0	0	1	1	0	0	1	1	0	0	1	1	1	2	0	-999	-999	0	1	0	1	1	0	1	0	1	0	Food lion	1	1	0
3	24	0	0	1	1	1	0	0	0	0	0	-999	-999	0	0	-999	1	1	0	0	1	1	1	1	1	1	0	0	1	1	2	2	0	-999	-999	4	2	0	2	0	2	0	2	2	1	-999	2	1	0
3	23	0	1	8	1	1	0	0	0	0	0	-999	-999	0	1	-999	2	1	0	0	2	1	1	1	2	1	0	0	2	1	3	2	0	-999	-999	0	3	1	3	3	1	1	0	3	1	Pictures	3	1	1
3	19	0	0	1	1	1	0	0	0	0	0	-999	-999	0	0	-999	6	1	4	1	2	1	1	1	1	1	0	0	1	1	1	2	0	-999	-999	0	3	1	2	2	1	1	1	2	1	In real life	3	1	1
3	21	1	1	11	1	0	0	0	1	0	0	-999	-999	0	1	-999	2	1	0	0	2	1	1	1	2	1	0	0	2	1	3	2	0	-999	-999	3	3	1	3	1	1	0	1	2	2	School	2	1	1
3	23	0	1	8	1	1	0	0	0	0	0	-999	-999	0	1	-999	1	1	0	0	1	1	0	1	1	1	0	0	1	1	3	2	0	-999	-999	10	3	1	1	1	1	3	1	1	1	Radio	2	1	1
3	20	0	0	1	1	1	0	0	0	0	0	-999	-999	0	0	-999	2	1	0	0	2	1	1	1	1	1	0	0	1	1	3	2	0	-999	-999	9	3	2	3	2	2	2	3	3	0	Grocery store	2	1	1
3	23	0	0	7	1	0	0	0	0	0	1	-999	-999	0	0	Middle Eastern	3	1	2	1	1	1	0	0	1	1	0	0	1	1	4	2	0	-999	-999	4	0	0	2	1	0	0	2	2	1	In school	2	0	0
3	24	0	0	1	1	1	0	0	0	0	0	-999	-999	0	0	-999	1	1	0	0	1	1	1	1	1	1	0	0	1	1	2	2	0	-999	-999	7	3	2	3	2	0	1	2	3	2	-999	0	1	1
3	25	1	0	1	1	1	0	0	0	0	0	-999	-999	0	0	-999	8	1	4	1	4	1	1	1	1	1	0	0	1	1	1	2	0	-999	-999	1	2	0	0	0	0	0	0	0	0	-999	0	1	0
3	22	1	0	2	1	0	1	0	0	0	0	-999	-999	0	0	-999	5	1	3	1	2	1	0	0	2	1	0	0	2	1	4	2	0	-999	-999	0	2	0	0	0	0	0	0	3	3	-999	0	1	0
3	18	1	1	8	1	1	0	0	0	0	0	-999	-999	0	1	-999	3	1	2	1	1	1	1	1	1	1	0	0	1	1	1	2	0	-999	-999	0	2	1	1	1	1	0	0	1	0	-999	0	1	1
3	22	0	0	2	1	0	1	0	0	0	0	-999	-999	0	0	-999	2	1	1	1	1	1	1	1	1	1	0	0	1	1	3	2	0	-999	-999	3	3	2	0	1	2	0	0	0	0	-999	0	1	1
3	19	0	0	2	1	0	1	0	0	0	0	-999	-999	0	0	-999	2	1	1	1	1	1	1	1	1	1	0	0	1	1	1	2	0	-999	-999	8	3	2	3	3	0	3	3	3	3	High School	3	1	1
3	23	0	0	2	1	0	1	0	0	0	0	-999	-999	0	0	-999	2	1	0	0	2	1	1	1	1	1	0	0	1	1	1	2	0	-999	-999	0	0	0	0	0	0	1	0	3	0	-999	1	0	0
3	20	0	0	2	1	0	1	0	0	0	0	-999	-999	0	0	-999	1	1	0	0	1	1	1	1	1	1	0	0	1	1	1	2	0	-999	-999	1	3	1	3	2	1	1	2	1	2	Word of mouth	2	1	1
3	24	0	0	1	1	1	0	0	0	0	0	-999	-999	0	0	-999	2	1	0	0	2	1	1	1	2	1	0	0	2	1	1	2	0	-999	-999	10	1	1	1	1	1	1	1	1	1	-999	1	1	1
3	21	1	0	1	1	1	0	0	0	0	0	-999	-999	0	0	-999	1	1	0	0	1	1	1	1	1	1	0	0	1	1	1	2	0	-999	-999	1	1	0	0	0	0	0	1	1	2	-999	0	1	0
3	25	1	0	2	1	0	1	0	0	0	0	-999	-999	0	0	-999	2	1	0	0	2	1	1	1	2	1	0	0	2	1	3	2	0	-999	-999	0	0	0	0	0	1	0	0	0	0	-999	0	0	0
3	20	1	0	3	1	0	0	1	0	0	0	-999	-999	0	0	-999	1	1	0	0	1	1	0	0	1	1	0	0	1	1	1	2	0	-999	-999	0	1	1	0	0	0	1	0	0	0	No	0	1	1
3	22	0	0	1	1	1	0	0	0	0	0	-999	-999	0	0	-999	2	1	1	1	1	1	1	1	1	1	0	0	1	1	1	2	0	-999	-999	1	2	0	0	0	0	0	0	0	0	-999	0	1	0
3	22	1	0	1	1	1	0	0	0	0	0	-999	-999	0	0	-999	5	1	2	1	3	1	1	1	1	1	0	0	1	1	3	2	0	-999	-999	3	3	3	1	1	2	0	1	1	1	-999	0	1	1
3	20	1	0	1	1	1	0	0	0	0	0	-999	-999	0	0	-999	5	1	4	1	1	1	1	1	1	1	0	0	1	1	1	2	0	-999	-999	1	3	1	2	1	0	1	2	1	1	-999	0	1	1
3	20	1	0	1	1	1	0	0	0	0	0	-999	-999	0	0	-999	1	1	0	0	1	1	1	1	1	1	0	0	1	1	1	2	0	-999	-999	0	2	0	2	0	1	1	1	1	1	-999	0	1	0
3	24	0	1	8	1	1	0	0	0	0	0	-999	-999	0	1	-999	2	1	1	1	1	1	1	1	1	1	0	0	1	1	1	2	0	-999	-999	2	3	0	1	0	0	0	0	0	0	-999	0	1	0
3	24	0	0	3	1	0	0	1	0	0	0	-999	-999	0	0	-999	7	1	5	1	2	1	1	1	1	1	0	0	1	1	1	2	0	-999	-999	8	3	0	3	3	0	1	2	2	2	-999	1	1	0
3	24	0	0	1	1	1	0	0	0	0	0	-999	-999	0	0	-999	5	1	3	1	2	1	1	1	1	1	0	0	1	1	1	2	0	-999	-999	6	3	2	2	2	0	0	1	2	0	Grocery store	3	1	1
3	24	0	0	14	2	1	1	0	0	0	0	-999	-999	1	0	-999	4	1	2	1	2	1	1	1	1	1	0	0	1	1	1	2	0	-999	-999	0	2	1	0	0	0	0	0	0	0	-999	0	1	1
3	21	0	0	2	1	0	1	0	0	0	0	-999	-999	0	0	-999	6	1	4	1	2	1	1	1	1	1	0	0	1	1	4	2	0	-999	-999	9	3	2	2	2	2	1	2	1	1	N/A	0	1	1
3	18	1	1	8	1	1	0	0	0	0	0	-999	-999	0	1	-999	1	1	0	0	1	1	0	1	1	1	0	0	1	1	1	2	0	-999	-999	6	3	2	2	2	2	1	1	1	1	-999	0	1	1
3	24	0	0	1	1	1	0	0	0	0	0	-999	-999	0	0	-999	8	1	6	1	2	1	1	1	1	1	0	0	1	1	1	2	0	-999	-999	2	3	1	1	2	2	1	1	1	1	Na	0	1	1
3	21	0	1	10	1	0	0	1	0	0	0	-999	-999	0	1	-999	1	1	0	0	1	1	1	1	1	1	0	0	1	1	3	2	0	-999	-999	5	2	1	1	2	2	1	1	2	0	Restaurant	0	1	1
3	21	0	0	1	1	1	0	0	0	0	0	-999	-999	0	0	-999	3	1	1	1	2	1	1	1	2	1	0	0	2	1	1	2	0	-999	-999	7	2	3	1	2	0	2	0	2	3	Restaurant	0	1	1
3	20	0	0	1	1	1	0	0	0	0	0	-999	-999	0	0	-999	1	1	0	0	1	1	0	0	1	1	0	0	1	1	1	2	0	-999	-999	7	2	1	2	1	1	1	2	2	1	-999	0	1	1
3	24	1	0	1	1	1	0	0	0	0	0	-999	-999	0	0	-999	7	1	4	1	3	1	1	1	1	1	0	0	1	1	1	2	0	-999	-999	0	3	1	1	1	1	2	0	1	2	N/A	0	1	1
3	23	1	0	2	1	0	1	0	0	0	0	-999	-999	0	0	-999	2	1	0	0	2	1	1	1	2	1	0	0	2	1	1	2	0	-999	-999	0	2	1	2	3	3	3	3	1	0	-999	0	1	1
3	24	0	0	2	1	0	1	0	0	0	0	-999	-999	0	0	-999	5	1	2	1	3	1	1	1	1	1	0	0	1	1	3	2	0	-999	-999	5	1	1	1	1	2	1	3	1	2	-999	0	1	1
3	20	0	1	8	1	1	0	0	0	0	0	-999	-999	0	1	-999	7	1	5	1	2	1	1	1	1	1	0	0	1	1	1	2	0	-999	-999	5	2	3	1	1	0	2	2	2	3	-999	0	1	1
3	25	1	0	1	1	1	0	0	0	0	0	-999	-999	0	0	-999	9	1	6	1	3	1	1	1	1	1	0	0	1	1	1	2	0	-999	-999	0	3	1	1	2	0	1	2	1	0	-999	0	1	1
3	24	0	0	2	1	0	1	0	0	0	0	-999	-999	0	0	-999	4	1	2	1	2	1	1	0	1	1	0	0	1	1	4	2	0	-999	-999	3	2	1	2	2	1	2	2	2	2	-999	0	1	1
3	21	0	1	9	1	0	1	0	0	0	0	-999	-999	0	1	-999	10	1	6	1	4	1	1	1	1	1	0	0	1	1	1	2	0	-999	-999	7	3	1	3	0	1	2	3	3	0	N/a	0	1	1
3	20	0	1	9	1	0	1	0	0	0	0	-999	-999	0	1	-999	6	1	4	1	2	1	1	1	2	1	0	0	2	1	1	2	0	-999	-999	9	3	1	2	1	1	1	1	1	1	-999	0	1	1
3	21	1	1	8	1	1	0	0	0	0	0	-999	-999	0	1	-999	4	1	1	1	3	1	1	1	3	1	0	0	3	1	4	2	0	-999	-999	9	3	3	2	2	2	3	3	1	2	-999	0	1	1
3	24	1	0	3	1	0	0	1	0	0	0	-999	-999	0	0	-999	1	1	0	0	1	1	0	0	1	1	0	0	1	1	3	2	0	-999	-999	9	1	3	2	2	2	2	1	2	3	-999	0	1	1
3	25	0	0	1	1	1	0	0	0	0	0	-999	-999	0	0	-999	5	1	3	1	2	1	0	1	1	1	0	0	1	1	1	2	0	-999	-999	0	3	3	2	2	2	2	3	1	2	-999	0	1	1
3	23	0	1	8	1	1	0	0	0	0	0	-999	-999	0	1	-999	4	1	0	0	4	1	1	1	3	1	0	0	3	1	4	2	0	-999	-999	7	2	1	3	1	1	2	2	3	2	Work	2	1	1
3	22	1	0	2	1	0	1	0	0	0	0	-999	-999	0	0	-999	3	1	1	1	2	1	1	1	2	1	0	0	2	1	3	2	0	-999	-999	4	2	2	1	1	0	0	0	0	2	-999	1	1	1
4	25	1	1	8	1	1	0	0	0	0	0	-999	-999	0	1	-999	1	1	1	1	0	0	0	0	1	1	1	1	0	0	3	2	0	-999	-999	9	3	1	1	2	1	2	2	2	3	-999	0	1	1
4	19	0	1	8	1	1	0	0	0	0	0	-999	-999	0	1	-999	1	1	1	1	0	0	1	1	1	1	1	1	0	0	3	2	0	-999	-999	7	2	1	2	2	2	2	2	2	2	-999	0	1	1
4	23	0	0	1	1	1	0	0	0	0	0	-999	-999	0	0	-999	2	1	2	1	0	0	0	0	2	1	2	1	0	0	1	2	0	-999	-999	6	3	3	3	1	0	1	1	0	0	-999	0	1	1
4	19	0	1	8	1	1	0	0	0	0	0	-999	-999	0	1	-999	2	1	2	1	0	0	1	1	1	1	1	1	0	0	1	2	0	-999	-999	1	3	0	0	1	0	0	0	0	0	NA	0	1	0
4	18	1	0	1	1	1	0	0	0	0	0	-999	-999	0	0	-999	2	1	2	1	0	0	1	1	2	1	2	1	0	0	1	2	0	-999	-999	3	2	0	2	2	1	0	1	0	1	Youtube	0	1	0
4	18	1	0	1	1	1	0	0	0	0	0	-999	-999	0	0	-999	5	1	3	1	2	1	1	1	1	1	1	1	0	0	1	2	0	-999	-999	0	3	3	3	2	0	0	3	2	1	-999	0	1	1
4	22	1	0	3	1	0	0	1	0	0	0	-999	-999	0	0	-999	4	1	4	1	0	0	1	1	4	1	4	1	0	0	1	2	0	-999	-999	0	3	2	3	2	0	1	1	2	2	-999	0	1	1
4	23	0	0	1	1	1	0	0	0	0	0	-999	-999	0	0	-999	2	1	1	1	1	1	1	1	1	1	1	1	0	0	1	2	0	-999	-999	3	2	0	3	1	0	0	0	3	3	-999	0	1	0
4	20	1	0	1	1	1	0	0	0	0	0	-999	-999	0	0	-999	2	1	2	1	0	0	1	1	1	1	1	1	0	0	1	2	0	-999	-999	0	3	1	1	0	0	0	1	0	0	-999	0	1	1
4	25	1	0	3	1	0	0	1	0	0	0	-999	-999	0	0	-999	3	1	3	1	0	0	0	0	3	1	3	1	0	0	1	2	0	-999	-999	0	0	0	0	0	1	0	0	0	1	-999	0	0	0
4	18	0	0	2	1	0	1	0	0	0	0	-999	-999	0	0	-999	2	1	2	1	0	0	0	1	1	1	1	1	0	0	1	2	0	-999	-999	0	3	0	3	3	0	0	0	0	0	-999	0	1	0
4	24	1	0	2	1	0	1	0	0	0	0	-999	-999	0	0	-999	2	1	1	1	1	1	1	0	1	1	1	1	0	0	1	2	0	-999	-999	2	1	1	1	0	0	0	1	1	0	-999	0	1	1
4	19	0	1	8	1	1	0	0	0	0	0	-999	-999	0	1	-999	8	1	6	1	2	1	1	1	2	1	2	1	0	0	4	2	0	-999	-999	8	3	0	2	2	1	1	1	1	1	-999	0	1	0
4	18	1	0	2	1	0	1	0	0	0	0	-999	-999	0	0	-999	2	1	2	1	0	0	0	1	1	1	1	1	0	0	1	2	0	-999	-999	4	3	0	2	2	0	0	1	1	0	-999	0	1	0
4	18	0	0	1	1	1	0	0	0	0	0	-999	-999	0	0	-999	6	1	5	1	1	1	1	1	1	1	1	1	0	0	3	2	0	-999	-999	0	3	2	3	0	2	1	3	2	1	-999	0	1	1
4	20	0	0	2	1	0	1	0	0	0	0	-999	-999	0	0	-999	1	1	1	1	0	0	1	1	1	1	1	1	0	0	4	2	0	-999	-999	1	2	1	1	0	1	0	1	0	1	-999	0	1	1
4	22	0	0	14	2	1	1	0	0	0	0	-999	-999	1	0	-999	2	1	2	1	0	0	1	1	2	1	2	1	0	0	1	2	0	-999	-999	8	3	2	2	3	1	1	2	2	0	-999	0	1	1
4	19	0	0	2	1	0	1	0	0	0	0	-999	-999	0	0	-999	2	1	2	1	0	0	1	1	1	1	1	1	0	0	1	2	0	-999	-999	7	3	1	3	1	1	0	1	2	0	-999	0	1	1
4	23	0	0	1	1	1	0	0	0	0	0	-999	-999	0	0	-999	4	1	3	1	1	1	1	1	1	1	1	1	0	0	1	2	0	-999	-999	0	3	1	3	1	1	0	2	0	1	na	0	1	1
4	19	0	1	15	2	1	1	0	0	0	0	-999	-999	1	1	-999	4	1	4	1	0	0	0	1	4	1	4	1	0	0	1	2	0	-999	-999	7	0	1	3	2	1	0	1	3	2	-999	0	0	1
4	22	1	0	1	1	1	0	0	0	0	0	-999	-999	0	0	-999	8	1	5	1	3	1	1	1	4	1	4	1	0	0	1	2	0	-999	-999	4	3	0	3	1	0	0	0	2	0	-999	0	1	0
4	21	0	0	1	1	1	0	0	0	0	0	-999	-999	0	0	-999	3	1	2	1	1	1	1	1	1	1	1	1	0	0	1	2	0	-999	-999	3	2	0	1	1	0	0	0	0	0	-999	0	1	0
4	22	0	1	8	1	1	0	0	0	0	0	-999	-999	0	1	-999	1	1	1	1	0	0	1	0	1	1	1	1	0	0	4	2	0	-999	-999	1	2	2	1	2	1	3	3	3	3	-999	0	1	1
4	20	0	0	1	1	1	0	0	0	0	0	-999	-999	0	0	-999	7	1	6	1	1	1	1	1	1	1	1	1	0	0	1	2	0	-999	-999	2	2	2	1	1	0	0	1	1	0	-999	0	1	1
4	19	0	0	2	1	0	1	0	0	0	0	-999	-999	0	0	-999	3	1	3	1	0	0	1	0	2	1	2	1	0	0	1	2	0	-999	-999	2	0	0	0	0	0	0	2	3	0	-999	0	0	0
4	19	0	0	2	1	0	1	0	0	0	0	-999	-999	0	0	-999	1	1	1	1	0	0	1	0	1	1	1	1	0	0	4	2	0	-999	-999	2	2	0	0	0	0	1	0	1	1	-999	0	1	0
4	19	0	1	8	1	1	0	0	0	0	0	-999	-999	0	1	-999	5	1	4	1	1	1	1	1	3	1	3	1	0	0	1	2	0	-999	-999	5	3	2	3	3	2	2	1	2	0	-999	0	1	1
4	19	0	0	14	3	1	1	0	1	0	0	-999	-999	1	0	Native American Indian	4	1	4	1	0	0	1	1	1	1	1	1	0	0	1	2	0	-999	-999	1	3	1	3	2	2	2	1	2	0	-999	0	1	1
4	20	0	0	1	1	1	0	0	0	0	0	-999	-999	0	0	-999	1	1	1	1	0	0	0	1	1	1	1	1	0	0	1	2	0	-999	-999	4	2	0	0	0	1	1	1	0	0	-999	0	1	0
4	25	1	1	6	0	0	0	0	0	0	0	1	-999	0	1	Hispanic	9	1	5	1	4	1	1	1	1	1	1	1	0	0	4	2	0	-999	-999	8	3	1	2	1	1	0	2	2	1	N/A	0	1	1
4	21	0	1	11	1	0	0	0	1	0	0	-999	-999	0	1	-999	3	1	3	1	0	0	1	1	3	1	3	1	0	0	1	2	0	-999	-999	8	3	1	3	2	2	1	2	2	1	Idk	0	1	1
4	22	0	1	8	1	1	0	0	0	0	0	-999	-999	0	1	-999	10	1	6	1	4	1	1	1	1	1	1	1	0	0	1	2	0	-999	-999	5	3	1	1	1	0	0	2	2	0	-999	1	1	1
4	24	0	1	11	1	0	0	0	1	0	0	-999	-999	0	1	-999	10	1	7	1	3	1	1	1	5	1	5	1	0	0	1	2	0	-999	-999	9	3	1	3	3	2	1	3	3	1	Ads	3	1	1
4	19	0	0	2	1	0	1	0	0	0	0	-999	-999	0	0	-999	6	1	5	1	1	1	1	1	5	1	5	1	0	0	2	2	0	-999	-999	8	3	0	3	3	2	1	3	3	1	-999	1	1	0
4	22	1	0	2	1	0	1	0	0	0	0	-999	-999	0	0	-999	3	1	3	1	0	0	1	1	1	1	1	1	0	0	1	2	0	-999	-999	3	3	2	2	0	1	1	2	0	0	Commerical	2	1	1
4	19	0	0	2	1	0	1	0	0	0	0	-999	-999	0	0	-999	1	1	1	1	0	0	0	0	1	1	1	1	0	0	1	2	0	-999	-999	0	2	1	1	1	2	2	2	2	1	Tv	3	1	1
4	18	1	0	3	1	0	0	1	0	0	0	-999	-999	0	0	-999	6	1	5	1	1	1	1	1	1	1	1	1	0	0	1	2	0	-999	-999	0	3	1	3	0	0	0	0	1	0	“Truth” commercials	3	1	1
4	22	1	0	1	1	1	0	0	0	0	0	-999	-999	0	0	-999	2	1	2	1	0	0	0	0	1	1	1	1	0	0	4	2	0	-999	-999	6	1	3	0	3	2	1	2	3	3	-999	1	1	1
4	21	1	1	8	1	1	0	0	0	0	0	-999	-999	0	1	-999	3	1	3	1	0	0	1	1	2	1	2	1	0	0	1	2	0	-999	-999	10	2	2	3	1	2	1	1	2	3	YouTube ads	1	1	1
4	21	1	0	3	1	0	0	1	0	0	0	-999	-999	0	0	-999	2	1	2	1	0	0	1	1	2	1	2	1	0	0	1	2	0	-999	-999	6	3	1	0	1	2	0	2	0	0	School	1	1	1
4	24	0	0	3	1	0	0	1	0	0	0	-999	-999	0	0	-999	5	1	4	1	1	1	1	1	2	1	2	1	0	0	1	2	0	-999	-999	7	3	2	2	1	0	1	1	0	0	-999	2	1	1
4	25	0	0	3	1	0	0	1	0	0	0	-999	-999	0	0	-999	7	1	6	1	1	1	1	1	2	1	2	1	0	0	3	2	0	-999	-999	7	3	1	3	2	1	2	2	3	3	-999	2	1	1
4	25	1	1	8	1	1	0	0	0	0	0	-999	-999	0	1	-999	6	1	6	1	0	0	1	1	6	1	6	1	0	0	1	2	0	-999	-999	10	3	3	3	3	2	3	3	3	3	Work	2	1	1
4	19	0	0	2	1	0	1	0	0	0	0	-999	-999	0	0	-999	1	1	1	1	0	0	1	1	1	1	1	1	0	0	3	2	0	-999	-999	9	3	1	2	3	1	0	2	3	1	-999	2	1	1
4	20	1	1	8	1	1	0	0	0	0	0	-999	-999	0	1	-999	3	1	3	1	0	0	0	0	3	1	3	1	0	0	1	2	0	-999	-999	9	1	2	1	1	1	2	2	2	1	-999	2	1	1
4	21	0	1	15	2	1	0	0	0	0	1	-999	-999	1	1	puerto rican	7	1	5	1	2	1	1	1	1	1	1	1	0	0	1	2	0	-999	-999	10	3	3	3	2	2	1	2	2	1	tiktok	2	1	1
4	21	1	1	6	0	0	0	0	0	0	0	1	-999	0	1	Hispanic	3	1	3	1	0	0	1	0	3	1	3	1	0	0	4	2	0	-999	-999	4	3	2	3	0	1	1	2	3	2	-999	3	1	1
4	23	1	0	2	1	0	1	0	0	0	0	-999	-999	0	0	-999	4	1	3	1	1	1	1	1	1	1	1	1	0	0	3	2	0	-999	-999	10	2	1	2	1	1	1	1	2	1	Malls	3	1	1
4	24	0	1	8	1	1	0	0	0	0	0	-999	-999	0	1	-999	6	1	5	1	1	1	1	1	1	1	1	1	0	0	1	2	0	-999	-999	2	2	0	0	1	0	0	0	2	1	Smoke shop	3	1	0
4	20	0	1	8	1	1	0	0	0	0	0	-999	-999	0	1	-999	6	1	5	1	1	1	1	1	1	1	1	1	0	0	1	2	0	-999	-999	6	3	0	3	3	0	0	0	3	2	-999	3	1	0
4	25	1	1	9	1	0	1	0	0	0	0	-999	-999	0	1	-999	3	1	2	1	1	1	1	1	1	1	1	1	0	0	1	2	0	-999	-999	9	3	2	1	1	2	0	2	1	3	Work	3	1	1
4	21	0	1	13	1	0	0	0	0	0	1	-999	-999	0	1	-999	1	1	1	1	0	0	1	1	1	1	1	1	0	0	1	2	0	-999	-999	10	3	2	2	2	1	1	2	2	1	Friends	3	1	1
4	21	1	0	1	1	1	0	0	0	0	0	-999	-999	0	0	-999	3	1	3	1	0	0	1	1	2	1	2	1	0	0	1	2	0	-999	-999	0	3	1	3	1	1	1	1	1	1	-999	0	1	1
4	18	0	0	2	1	0	1	0	0	0	0	-999	-999	0	0	-999	1	1	1	1	0	0	1	1	1	1	1	1	0	0	2	2	0	-999	-999	1	2	0	0	0	0	0	1	0	0	-999	0	1	0
4	18	0	1	8	1	1	0	0	0	0	0	-999	-999	0	1	-999	2	1	2	1	0	0	1	0	1	1	1	1	0	0	1	2	0	-999	-999	0	1	1	2	1	1	1	2	1	1	-999	0	1	1
4	19	1	1	11	1	0	0	0	1	0	0	-999	-999	0	1	-999	9	1	6	1	3	1	1	1	2	1	2	1	0	0	1	2	0	-999	-999	3	2	1	3	0	1	0	2	2	1	Idk	0	1	1
4	20	1	0	1	1	1	0	0	0	0	0	-999	-999	0	0	-999	5	1	4	1	1	1	1	1	1	1	1	1	0	0	1	2	0	-999	-999	1	2	0	2	1	0	0	0	1	0	-999	0	1	0
4	19	0	0	2	1	0	1	0	0	0	0	-999	-999	0	0	-999	2	1	2	1	0	0	1	1	2	1	2	1	0	0	1	2	0	-999	-999	3	3	1	2	0	0	0	0	0	0	.	0	1	1
4	20	1	1	15	2	1	0	0	1	0	0	-999	-999	1	1	-999	6	1	5	1	1	1	1	1	1	1	1	1	0	0	1	2	0	-999	-999	2	2	0	0	0	0	0	0	3	0	-999	0	1	0
4	22	1	0	1	1	1	0	0	0	0	0	-999	-999	0	0	-999	6	1	5	1	1	1	1	1	1	1	1	1	0	0	1	2	0	-999	-999	0	3	0	2	0	0	0	2	2	0	-999	0	1	0
4	18	0	1	8	1	1	0	0	0	0	0	-999	-999	0	1	-999	5	1	4	1	1	1	1	0	2	1	2	1	0	0	1	2	0	-999	-999	0	2	1	2	1	1	1	2	3	2	-999	1	1	1
4	21	0	0	1	1	1	0	0	0	0	0	-999	-999	0	0	-999	2	1	2	1	0	0	1	1	1	1	1	1	0	0	1	2	0	-999	-999	1	0	1	1	3	0	0	0	2	3	-999	0	0	1
4	23	0	0	1	1	1	0	0	0	0	0	-999	-999	0	0	-999	1	1	1	1	0	0	1	1	1	1	1	1	0	0	1	2	0	-999	-999	2	3	1	0	0	0	0	2	2	0	-999	0	1	1
4	19	1	1	11	1	0	0	0	1	0	0	-999	-999	0	1	-999	8	1	6	1	2	1	1	1	2	1	2	1	0	0	1	2	0	-999	-999	3	3	0	2	0	0	0	1	1	0	-999	0	1	0
4	24	0	1	8	1	1	0	0	0	0	0	-999	-999	0	1	-999	3	1	3	1	0	0	0	1	3	1	3	1	0	0	4	2	0	-999	-999	1	2	0	0	0	0	0	0	0	0	-999	0	1	0
4	23	1	0	2	1	0	1	0	0	0	0	-999	-999	0	0	-999	8	1	5	1	3	1	1	1	1	1	1	1	0	0	1	2	0	-999	-999	0	3	0	2	0	0	0	0	1	0	In person	2	1	0
4	25	1	0	1	1	1	0	0	0	0	0	-999	-999	0	0	-999	6	1	3	1	3	1	1	1	1	1	1	1	0	0	1	2	0	-999	-999	1	2	0	0	1	0	0	0	0	0	-999	0	1	0
4	19	1	0	1	1	1	0	0	0	0	0	-999	-999	0	0	-999	3	1	3	1	0	0	1	1	1	1	1	1	0	0	1	2	0	-999	-999	1	3	1	2	1	2	0	0	0	0	-999	0	1	1
4	25	0	1	8	1	1	0	0	0	0	0	-999	-999	0	1	-999	11	1	7	1	4	1	1	1	2	1	2	1	0	0	1	2	0	-999	-999	1	3	0	1	3	1	1	0	1	0	No where else	0	1	0
4	20	0	1	8	1	1	0	0	0	0	0	-999	-999	0	1	-999	5	1	3	1	2	1	1	1	1	1	1	1	0	0	1	2	0	-999	-999	3	3	1	3	1	1	0	2	1	0	Advocates trying to sto people from using vapes	1	1	1
4	19	0	1	8	1	1	0	0	0	0	0	-999	-999	0	1	-999	2	1	2	1	0	0	1	0	2	1	2	1	0	0	1	2	0	-999	-999	3	3	2	3	2	1	0	2	2	2		0	1	1
4	22	0	0	2	1	0	1	0	0	0	0	-999	-999	0	0	-999	1	1	1	1	0	0	0	1	1	1	1	1	0	0	4	2	0	-999	-999	9	1	2	2	3	1	1	2	0	1	-999	1	1	1
4	20	1	0	14	2	1	1	0	0	0	0	-999	-999	1	0	-999	2	1	2	1	0	0	1	0	2	1	2	1	0	0	1	2	0	-999	-999	10	3	1	2	1	1	1	2	1	1	Target	1	1	1
4	23	0	1	8	1	1	0	0	0	0	0	-999	-999	0	1	-999	1	1	1	1	0	0	1	1	1	1	1	1	0	0	4	2	0	-999	-999	6	3	1	2	1	1	1	2	0	0	-999	0	1	1
4	22	1	1	6	0	0	0	0	0	0	0	1	-999	0	1	Hispanic	2	1	1	1	1	1	1	1	1	1	1	1	0	0	4	2	0	-999	-999	5	3	0	2	2	2	0	1	3	0	No	0	1	0
4	18	1	0	1	1	1	0	0	0	0	0	-999	-999	0	0	-999	8	1	5	1	3	1	1	1	1	1	1	1	0	0	1	2	0	-999	-999	8	3	2	2	2	1	1	0	1	1	-999	0	1	1
4	18	0	1	8	1	1	0	0	0	0	0	-999	-999	0	1	-999	2	1	2	1	0	0	0	1	2	1	2	1	0	0	2	2	0	-999	-999	4	3	1	3	0	0	0	2	2	0	-999	0	1	1
4	23	1	1	6	0	0	0	0	0	0	0	1	-999	0	1	Mexican American	3	1	3	1	0	0	1	0	3	1	3	1	0	0	1	2	0	-999	-999	6	3	1	1	1	2	0	2	3	2	-999	0	1	1
4	18	1	1	8	1	1	0	0	0	0	0	-999	-999	0	1	-999	9	1	6	1	3	1	1	1	6	1	6	1	0	0	1	2	0	-999	-999	5	3	2	2	3	1	2	1	1	2	-999	0	1	1
4	21	1	0	1	1	1	0	0	0	0	0	-999	-999	0	0	-999	1	1	1	1	0	0	0	1	1	1	1	1	0	0	1	2	0	-999	-999	10	2	1	3	2	1	1	1	1	1	In life	3	1	1
4	24	0	0	1	1	1	0	0	0	0	0	-999	-999	0	0	-999	6	1	4	1	2	1	1	1	1	1	1	1	0	0	1	2	0	-999	-999	0	3	2	2	1	2	1	0	0	1	-999	0	1	1
4	23	1	0	1	1	1	0	0	0	0	0	-999	-999	0	0	-999	9	1	6	1	3	1	1	1	1	1	1	1	0	0	1	2	0	-999	-999	0	3	1	1	2	1	0	0	1	1	-999	0	1	1
4	18	1	1	15	2	0	1	1	0	0	0	-999	-999	1	1	-999	2	1	2	1	0	0	1	1	1	1	1	1	0	0	1	2	0	-999	-999	7	2	2	2	1	0	0	0	2	2	-999	2	1	1
4	20	0	1	8	1	1	0	0	0	0	0	-999	-999	0	1	-999	3	1	3	1	0	0	1	1	3	1	3	1	0	0	3	2	0	-999	-999	8	3	3	3	1	1	1	2	3	3	-999	0	1	1
4	18	1	0	2	1	0	1	0	0	0	0	-999	-999	0	0	-999	2	1	2	1	0	0	1	1	1	1	1	1	0	0	1	2	0	-999	-999	9	3	2	3	2	2	1	2	3	1	-999	0	1	1
4	19	0	0	2	1	0	1	0	0	0	0	-999	-999	0	0	-999	3	1	3	1	0	0	1	1	1	1	1	1	0	0	1	2	0	-999	-999	6	3	2	1	1	3	0	2	1	0	-999	0	1	1
4	18	1	1	10	1	0	0	1	0	0	0	-999	-999	0	1	-999	1	1	1	1	0	0	0	0	1	1	1	1	0	0	1	2	0	-999	-999	7	3	1	1	1	0	0	0	2	2	Movie	2	1	1
4	20	1	0	3	1	0	0	1	0	0	0	-999	-999	0	0	-999	1	1	1	1	0	0	0	0	1	1	1	1	0	0	1	2	0	-999	-999	0	0	0	1	1	0	0	1	0	0	-999	0	0	0
4	21	1	1	6	0	0	0	0	0	0	0	1	-999	0	1	Hispanic	4	1	4	1	0	0	1	1	2	1	2	1	0	0	1	2	0	-999	-999	5	3	1	2	2	0	0	2	0	0	-999	0	1	1
4	22	1	1	8	1	1	0	0	0	0	0	-999	-999	0	1	-999	4	1	3	1	1	1	1	1	1	1	1	1	0	0	2	2	0	-999	-999	0	3	0	2	1	0	0	2	1	1	-999	0	1	0
4	24	1	0	2	1	0	1	0	0	0	0	-999	-999	0	0	-999	5	1	4	1	1	1	1	1	1	1	1	1	0	0	1	2	0	-999	-999	10	1	1	1	1	1	1	1	1	1	-999	1	1	1
4	25	1	1	8	1	1	0	0	0	0	0	-999	-999	0	1	-999	7	1	4	1	3	1	1	1	1	1	1	1	0	0	1	2	0	-999	-999	5	3	2	3	3	0	2	3	2	1	Home	2	1	1
4	25	0	0	5	1	0	0	0	0	1	0	-999	-999	0	0	-999	5	1	5	1	0	0	1	1	5	1	5	1	0	0	3	2	0	-999	-999	0	0	0	0	0	0	0	0	0	0	-999	0	0	0
4	23	1	1	9	1	0	1	0	0	0	0	-999	-999	0	1	-999	3	1	3	1	0	0	1	1	2	1	2	1	0	0	1	2	0	-999	-999	0	2	1	2	2	0	0	2	2	1	Nowhere else really	0	1	1
4	20	1	0	2	1	0	1	0	0	0	0	-999	-999	0	0	-999	3	1	2	1	1	1	0	0	1	1	1	1	0	0	2	2	0	-999	-999	7	2	1	3	1	1	2	1	0	2	-999	0	1	1
4	20	1	1	9	1	0	1	0	0	0	0	-999	-999	0	1	-999	5	1	4	1	1	1	1	1	2	1	2	1	0	0	2	2	0	-999	-999	9	3	2	3	1	1	1	2	1	2	Store	0	1	1
4	19	0	1	8	1	1	0	0	0	0	0	-999	-999	0	1	-999	4	1	4	1	0	0	1	1	2	1	2	1	0	0	1	2	0	-999	-999	10	3	1	3	1	2	3	2	2	2	News	3	1	1
4	19	0	0	2	1	0	1	0	0	0	0	-999	-999	0	0	-999	3	1	3	1	0	0	1	1	3	1	3	1	0	0	1	2	0	-999	-999	9	3	2	2	1	1	1	1	1	1	-999	0	1	1
4	24	1	0	14	2	0	0	1	0	1	0	-999	-999	1	0	-999	9	1	5	1	4	1	1	1	1	1	1	1	0	0	1	2	0	-999	-999	5	2	0	2	2	1	0	0	1	1	-999	0	1	0
4	21	1	0	1	1	1	0	0	0	0	0	-999	-999	0	0	-999	5	1	5	1	0	0	1	1	3	1	3	1	0	0	1	2	0	-999	-999	7	1	1	2	2	2	2	2	1	0	-999	0	1	1
4	23	1	1	8	1	1	0	0	0	0	0	-999	-999	0	1	-999	4	1	4	1	0	0	1	1	4	1	4	1	0	0	1	2	0	-999	-999	8	3	1	2	2	1	1	0	1	2	-999	0	1	1
4	24	0	1	8	1	1	0	0	0	0	0	-999	-999	0	1	-999	1	1	1	1	0	0	1	1	1	1	1	1	0	0	2	2	0	-999	-999	10	2	1	2	2	2	1	1	2	1	Public	2	1	1
4	23	0	0	2	1	0	1	0	0	0	0	-999	-999	0	0	-999	1	1	1	1	0	0	0	1	1	1	1	1	0	0	4	2	0	-999	-999	5	0	2	1	2	0	0	0	2	2	-999	0	0	1
4	21	0	1	8	1	1	0	0	0	0	0	-999	-999	0	1	-999	6	1	6	1	0	0	1	1	5	1	5	1	0	0	1	2	0	-999	-999	0	2	2	2	2	2	2	1	2	2	-999	2	1	1
5	20	1	0	3	1	0	0	1	0	0	0	-999	-999	0	0	-999	6	1	3	1	3	1	1	1	6	1	3	1	3	1	3	2	0	-999	-999	8	1	1	1	1	3	1	1	1	2	-999	0	1	1
5	25	1	0	1	1	1	0	0	0	0	0	-999	-999	0	0	-999	4	1	2	1	2	1	1	1	2	1	1	1	1	1	2	2	0	-999	-999	6	1	0	3	1	2	0	1	2	2	-999	0	1	0
5	20	0	0	2	1	0	1	0	0	0	0	-999	-999	0	0	-999	7	1	5	1	2	1	1	1	7	1	5	1	2	1	1	2	0	-999	-999	5	0	1	0	1	2	2	1	1	0	-999	0	0	1
5	22	0	0	2	1	0	1	0	0	0	0	-999	-999	0	0	-999	2	1	1	1	1	1	0	0	2	1	1	1	1	1	1	2	0	-999	-999	3	1	0	2	1	2	0	0	2	0	-999	0	1	0
5	21	0	1	15	4	1	1	0	1	1	0	-999	-999	1	1	-999	7	1	5	1	2	1	0	0	6	1	5	1	1	1	4	2	0	-999	-999	9	2	2	2	2	2	2	2	1	2	-999	0	1	1
5	21	0	1	9	1	0	1	0	0	0	0	-999	-999	0	1	-999	3	1	1	1	2	1	0	0	3	1	1	1	2	1	3	2	0	-999	-999	9	1	1	3	1	1	3	3	2	2	-999	0	1	1
5	18	0	1	8	1	1	0	0	0	0	0	-999	-999	0	1	-999	5	1	3	1	2	1	0	1	5	1	3	1	2	1	1	2	0	-999	-999	3	1	0	0	0	0	1	1	0	0	-999	0	1	0
5	24	0	0	7	1	0	0	0	0	0	1	-999	-999	0	0	-999	13	1	7	1	6	1	1	1	13	1	7	1	6	1	4	2	0	-999	-999	8	0	2	2	2	1	1	2	2	2	-999	0	0	1
5	24	0	1	6	0	0	0	0	0	0	0	1	-999	0	1	Latina	4	1	3	1	1	1	1	1	4	1	3	1	1	1	3	2	0	-999	-999	3	2	0	1	2	0	1	2	1	1	-999	0	1	0
5	19	1	0	1	1	1	0	0	0	0	0	-999	-999	0	0	-999	8	1	6	1	2	1	1	1	6	1	5	1	1	1	1	2	0	-999	-999	9	2	1	3	3	2	1	2	3	3	-999	0	1	1
5	25	0	0	1	1	1	0	0	0	0	0	-999	-999	0	0	-999	7	1	4	1	3	1	1	1	3	1	2	1	1	1	1	2	0	-999	-999	0	3	1	3	1	2	0	0	1	0	-999	0	1	1
5	25	1	1	8	1	1	0	0	0	0	0	-999	-999	0	1	-999	4	1	3	1	1	1	1	1	4	1	3	1	1	1	1	2	0	-999	-999	0	3	0	2	2	0	0	0	0	0	-999	0	1	0
5	21	0	1	8	1	1	0	0	0	0	0	-999	-999	0	1	-999	10	1	7	1	3	1	1	1	2	1	1	1	1	1	1	2	0	-999	-999	4	3	0	3	1	0	1	1	2	2	-999	0	1	0
5	20	1	1	8	1	1	0	0	0	0	0	-999	-999	0	1	-999	5	1	3	1	2	1	1	1	3	1	1	1	2	1	1	2	0	-999	-999	9	2	2	2	2	2	2	2	2	3	-999	0	1	1
5	20	0	0	2	1	0	1	0	0	0	0	-999	-999	0	0	-999	2	1	1	1	1	1	1	1	2	1	1	1	1	1	1	2	0	-999	-999	7	3	1	2	1	1	0	2	2	0	-999	0	1	1
5	21	1	0	14	2	0	1	0	1	0	0	-999	-999	1	0	-999	5	1	3	1	2	1	1	1	5	1	3	1	2	1	1	2	0	-999	-999	3	3	1	2	1	1	1	1	1	1	-999	0	1	1
5	18	1	1	13	1	0	0	0	0	0	1	-999	-999	0	1	American	4	1	3	1	1	1	1	1	4	1	3	1	1	1	1	2	0	-999	-999	0	2	1	2	2	1	1	2	1	1	-999	0	1	1
5	21	0	0	1	1	1	0	0	0	0	0	-999	-999	0	0	-999	8	1	6	1	2	1	1	1	3	1	2	1	1	1	1	2	0	-999	-999	6	3	2	1	2	3	2	2	1	0	I don’t see then anywhere else	0	1	1
5	21	0	1	8	1	1	0	0	0	0	0	-999	-999	0	1	-999	7	1	5	1	2	1	1	1	4	1	3	1	1	1	4	2	0	-999	-999	0	3	0	2	1	1	2	1	0	0	-999	0	1	0
5	19	0	0	1	1	1	0	0	0	0	0	-999	-999	0	0	-999	7	1	5	1	2	1	1	1	3	1	2	1	1	1	1	2	0	-999	-999	5	2	1	2	1	0	0	1	1	0	-999	0	1	1
5	19	1	0	2	1	0	1	0	0	0	0	-999	-999	0	0	-999	5	1	3	1	2	1	1	1	5	1	3	1	2	1	1	2	0	-999	-999	3	3	0	1	0	0	1	2	0	0	-999	0	1	0
5	20	1	0	1	1	1	0	0	0	0	0	-999	-999	0	0	-999	12	1	7	1	5	1	1	1	12	1	7	1	5	1	3	2	0	-999	-999	9	2	2	2	2	2	2	2	1	2	-999	0	1	1
5	25	1	0	1	1	1	0	0	0	0	0	-999	-999	0	0	-999	6	1	5	1	1	1	0	1	6	1	5	1	1	1	1	2	0	-999	-999	1	3	1	3	2	1	2	2	1	1	-999	0	1	1
5	19	1	0	2	1	0	1	0	0	0	0	-999	-999	0	0	-999	8	1	6	1	2	1	1	1	4	1	2	1	2	1	1	2	0	-999	-999	7	2	0	3	2	0	1	2	3	2	-999	0	1	0
5	21	0	1	8	1	1	0	0	0	0	0	-999	-999	0	1	-999	6	1	4	1	2	1	1	1	6	1	4	1	2	1	1	2	0	-999	-999	4	0	1	2	1	2	0	0	2	2	-999	1	0	1
5	19	0	0	2	1	0	1	0	0	0	0	-999	-999	0	0	-999	4	1	2	1	2	1	1	1	4	1	2	1	2	1	1	2	0	-999	-999	8	2	2	3	1	2	2	2	2	2	-999	3	1	1
5	25	1	1	15	2	1	0	0	1	0	0	-999	-999	1	1	-999	11	1	7	1	4	1	1	1	3	1	1	1	2	1	1	2	0	-999	-999	0	3	0	1	1	0	0	0	1	2	-999	1	1	0
5	19	1	0	2	1	0	1	0	0	0	0	-999	-999	0	0	-999	9	1	6	1	3	1	1	1	9	1	6	1	3	1	1	2	0	-999	-999	0	3	2	3	2	1	2	1	1	1	WOM	1	1	1
5	20	1	1	9	1	0	1	0	0	0	0	-999	-999	0	1	-999	10	1	7	1	3	1	1	1	8	1	7	1	1	1	1	2	0	-999	-999	4	3	2	2	1	2	0	2	3	2	Buses	1	1	1
5	25	0	1	8	1	1	0	0	0	0	0	-999	-999	0	1	-999	11	1	7	1	4	1	1	1	9	1	7	1	2	1	1	2	0	-999	-999	4	3	3	3	2	0	3	3	1	0	Grocery store	3	1	1
5	20	1	0	2	1	0	1	0	0	0	0	-999	-999	0	0	-999	2	1	1	1	1	1	1	1	2	1	1	1	1	1	1	2	0	-999	-999	0	3	2	3	3	2	0	3	0	0	youtube	3	1	1
5	20	1	0	1	1	1	0	0	0	0	0	-999	-999	0	0	-999	5	1	2	1	3	1	1	0	4	1	2	1	2	1	2	2	0	-999	-999	10	1	1	1	2	2	1	1	1	2	-999	1	1	1
5	23	1	1	9	1	0	1	0	0	0	0	-999	-999	0	1	-999	13	1	7	1	6	1	1	1	7	1	4	1	3	1	3	2	0	-999	-999	10	2	1	1	2	2	2	2	1	2	Gas station	1	1	1
5	22	0	0	2	1	0	1	0	0	0	0	-999	-999	0	0	-999	2	1	1	1	1	1	1	1	2	1	1	1	1	1	2	2	0	-999	-999	8	2	2	3	3	1	1	2	1	0	-999	1	1	1
5	19	1	1	8	1	1	0	0	0	0	0	-999	-999	0	1	-999	3	1	1	1	2	1	1	1	3	1	1	1	2	1	1	2	0	-999	-999	5	0	0	0	2	0	3	1	2	2	-999	1	0	0
5	20	0	1	6	0	0	0	0	0	0	0	1	-999	0	1	Hispanic	2	1	1	1	1	1	0	1	2	1	1	1	1	1	1	2	0	-999	-999	8	3	0	3	2	2	0	1	1	1	Word of mouth	2	1	0
5	21	0	0	2	1	0	1	0	0	0	0	-999	-999	0	0	-999	3	1	1	1	2	1	1	1	3	1	1	1	2	1	4	2	0	-999	-999	9	3	1	2	1	1	2	2	2	0	-999	2	1	1
5	23	1	0	14	2	0	1	0	1	0	0	-999	-999	1	0	-999	4	1	2	1	2	1	1	1	4	1	2	1	2	1	1	2	0	-999	-999	7	3	0	2	1	0	1	2	1	1	-999	2	1	0
5	23	0	0	1	1	1	0	0	0	0	0	-999	-999	0	0	-999	6	1	4	1	2	1	0	1	2	1	1	1	1	1	1	2	0	-999	-999	4	3	1	1	0	0	1	0	1	0	Target	3	1	1
5	18	1	1	11	1	0	0	0	1	0	0	-999	-999	0	1	-999	5	1	4	1	1	1	1	1	5	1	4	1	1	1	1	2	0	-999	-999	10	3	2	3	2	1	1	2	2	1	Smoke shop	3	1	1
5	25	1	0	2	1	0	1	0	0	0	0	-999	-999	0	0	-999	6	1	4	1	2	1	1	0	6	1	4	1	2	1	1	2	0	-999	-999	3	1	1	1	1	0	0	1	0	0	-999	0	1	1
5	21	0	0	1	1	1	0	0	0	0	0	-999	-999	0	0	-999	7	1	5	1	2	1	1	1	3	1	2	1	1	1	1	2	0	-999	-999	1	3	0	2	0	0	0	0	0	0	-999	0	1	0
5	20	0	0	1	1	1	0	0	0	0	0	-999	-999	0	0	-999	4	1	3	1	1	1	1	1	2	1	1	1	1	1	3	2	0	-999	-999	1	3	1	3	2	0	2	0	1	1	-999	0	1	1
5	23	1	0	2	1	0	1	0	0	0	0	-999	-999	0	0	-999	10	1	7	1	3	1	1	1	3	1	2	1	1	1	1	2	0	-999	-999	1	1	0	0	0	0	0	0	0	0	-999	0	1	0
5	21	0	0	1	1	1	0	0	0	0	0	-999	-999	0	0	-999	10	1	7	1	3	1	1	1	4	1	3	1	1	1	1	2	0	-999	-999	7	3	1	2	2	1	2	1	1	1	-999	0	1	1
5	18	1	1	9	1	0	1	0	0	0	0	-999	-999	0	1	-999	7	1	6	1	1	1	1	1	2	1	1	1	1	1	1	2	0	-999	-999	5	3	1	3	3	1	1	3	2	2	-999	0	1	1
5	21	0	1	15	2	1	0	1	0	0	0	-999	-999	1	1	-999	7	1	5	1	2	1	1	1	7	1	5	1	2	1	1	2	0	-999	-999	4	2	1	1	1	2	0	0	0	1	-999	0	1	1
5	24	0	1	15	2	1	0	1	0	0	0	-999	-999	1	1	-999	4	1	2	1	2	1	1	1	4	1	2	1	2	1	1	2	0	-999	-999	10	3	1	2	2	1	1	2	2	1	Gas station	3	1	1
5	25	1	0	1	1	1	0	0	0	0	0	-999	-999	0	0	-999	7	1	4	1	3	1	1	1	6	1	4	1	2	1	1	2	0	-999	-999	3	3	1	3	1	1	1	2	1	1	-999	0	1	1
5	24	1	1	8	1	1	0	0	0	0	0	-999	-999	0	1	-999	11	1	6	1	5	1	1	1	6	1	4	1	2	1	1	2	0	-999	-999	0	3	0	0	1	0	0	0	1	2	-999	0	1	0
5	18	0	1	8	1	1	0	0	0	0	0	-999	-999	0	1	-999	8	1	5	1	3	1	1	1	5	1	4	1	1	1	1	2	0	-999	-999	5	2	1	2	2	0	0	0	2	2	-999	0	1	1
5	20	1	1	9	1	0	1	0	0	0	0	-999	-999	0	1	-999	2	1	1	1	1	1	1	0	2	1	1	1	1	1	3	2	0	-999	-999	2	2	0	2	0	1	0	0	0	1	-999	0	1	0
5	18	1	0	14	2	0	0	1	0	1	0	-999	-999	1	0	-999	7	1	5	1	2	1	1	1	4	1	2	1	2	1	1	2	0	-999	-999	0	1	0	2	1	0	1	2	0	0	school	3	1	0
5	18	1	0	2	1	0	1	0	0	0	0	-999	-999	0	0	-999	10	1	6	1	4	1	1	1	6	1	2	1	4	1	1	2	0	-999	-999	0	3	1	3	0	0	0	0	1	0	Apps	3	1	1
5	25	0	0	3	1	0	0	1	0	0	0	-999	-999	0	0	-999	4	1	3	1	1	1	1	1	4	1	3	1	1	1	1	2	0	-999	-999	7	3	3	3	3	1	3	3	3	3	-999	0	1	1
5	25	1	1	9	1	0	1	0	0	0	0	-999	-999	0	1	-999	2	1	1	1	1	1	1	1	2	1	1	1	1	1	1	2	0	-999	-999	7	1	1	1	1	1	1	1	1	1	idk	1	1	1
5	21	1	0	1	1	1	0	0	0	0	0	-999	-999	0	0	-999	6	1	5	1	1	1	1	1	6	1	5	1	1	1	1	2	0	-999	-999	3	2	2	3	1	1	0	3	1	2	-999	0	1	1
5	22	1	0	3	1	0	0	1	0	0	0	-999	-999	0	0	-999	2	1	1	1	1	1	1	1	2	1	1	1	1	1	1	2	0	-999	-999	4	3	1	3	2	1	2	2	3	3	-999	0	1	1
5	23	0	0	2	1	0	1	0	0	0	0	-999	-999	0	0	-999	6	1	4	1	2	1	1	1	6	1	4	1	2	1	1	2	0	-999	-999	0	3	0	2	2	0	1	1	2	1	-999	0	1	0
5	19	0	0	2	1	0	1	0	0	0	0	-999	-999	0	0	-999	3	1	2	1	1	1	0	1	3	1	2	1	1	1	2	2	0	-999	-999	7	3	1	3	2	2	0	2	3	2	School	1	1	1
5	24	1	1	8	1	1	0	0	0	0	0	-999	-999	0	1	-999	9	1	6	1	3	1	0	1	8	1	6	1	2	1	4	2	0	-999	-999	6	1	1	3	1	0	0	2	0	2	-999	3	1	1
5	23	0	0	1	1	1	0	0	0	0	0	-999	-999	0	0	-999	10	1	7	1	3	1	1	1	7	1	5	1	2	1	1	2	0	-999	-999	6	3	0	2	1	0	0	1	1	1	Smoke shop	3	1	0
5	21	0	1	8	1	1	0	0	0	0	0	-999	-999	0	1	-999	7	1	5	1	2	1	1	1	7	1	5	1	2	1	4	2	0	-999	-999	8	3	2	3	3	3	1	1	2	0	-999	0	1	1
5	19	0	0	2	1	0	1	0	0	0	0	-999	-999	0	0	-999	3	1	2	1	1	1	1	1	3	1	2	1	1	1	2	2	0	-999	-999	9	3	1	1	2	2	2	2	1	2	school	2	1	1
5	20	1	1	8	1	1	0	0	0	0	0	-999	-999	0	1	-999	4	1	3	1	1	1	1	1	4	1	3	1	1	1	1	2	0	-999	-999	10	2	1	2	2	1	1	3	1	1	People	1	1	1
5	24	0	1	6	0	0	0	0	0	0	0	1	-999	0	1	Mexican	4	1	2	1	2	1	1	1	3	1	2	1	1	1	4	2	0	-999	-999	9	3	3	3	2	3	3	2	3	2	-999	0	1	1
5	25	1	0	3	1	0	0	1	0	0	0	-999	-999	0	0	-999	4	1	2	1	2	1	0	1	4	1	2	1	2	1	3	2	0	-999	-999	0	3	1	1	1	2	0	1	0	0	Walmart	2	1	1
5	25	1	0	2	1	0	1	0	0	0	0	-999	-999	0	0	-999	5	1	4	1	1	1	1	1	3	1	2	1	1	1	1	2	0	-999	-999	0	3	1	3	2	2	1	2	1	2	Work	3	1	1
5	19	1	0	2	1	0	1	0	0	0	0	-999	-999	0	0	-999	4	1	2	1	2	1	0	0	4	1	2	1	2	1	2	2	0	-999	-999	6	0	2	0	2	1	0	1	1	1	-999	1	0	1
5	24	0	0	1	1	1	0	0	0	0	0	-999	-999	0	0	-999	9	1	7	1	2	1	1	1	3	1	2	1	1	1	1	2	0	-999	-999	1	3	2	2	2	2	2	2	1	1	-999	0	1	1
5	18	0	1	8	1	1	0	0	0	0	0	-999	-999	0	1	-999	3	1	1	1	2	1	1	1	3	1	1	1	2	1	2	2	0	-999	-999	5	3	0	3	1	0	1	1	1	1	corner stores	2	1	0
5	18	1	1	6	0	0	0	0	0	0	0	1	-999	0	1	Latino	7	1	3	1	4	1	0	1	4	1	2	1	2	1	4	2	0	-999	-999	1	1	0	0	1	0	0	0	0	0		0	1	0
5	18	1	0	2	1	0	1	0	0	0	0	-999	-999	0	0	-999	2	1	1	1	1	1	0	0	2	1	1	1	1	1	1	2	0	-999	-999	2	0	0	0	3	0	3	3	0	3	-999	0	0	0
5	18	1	0	2	1	0	1	0	0	0	0	-999	-999	0	0	-999	6	1	5	1	1	1	1	1	4	1	3	1	1	1	1	2	0	-999	-999	3	3	0	3	1	2	1	1	3	1	-999	0	1	0
5	21	1	1	8	1	1	0	0	0	0	0	-999	-999	0	1	-999	6	1	2	1	4	1	1	1	6	1	2	1	4	1	3	2	0	-999	-999	7	0	2	2	0	1	1	1	1	2	-999	1	0	1
5	24	1	0	2	1	0	1	0	0	0	0	-999	-999	0	0	-999	2	1	1	1	1	1	1	1	2	1	1	1	1	1	1	2	0	-999	-999	6	1	2	1	0	0	1	2	1	1	-999	0	1	1
5	22	1	0	2	1	0	1	0	0	0	0	-999	-999	0	0	-999	6	1	3	1	3	1	1	1	3	1	1	1	2	1	1	2	0	-999	-999	3	2	0	2	1	2	0	0	2	0	Smoke shop	3	1	0
5	19	0	0	2	1	0	1	0	0	0	0	-999	-999	0	0	-999	3	1	2	1	1	1	0	1	3	1	2	1	1	1	1	2	0	-999	-999	5	3	1	3	1	2	0	0	3	2	none	0	1	1
5	19	1	0	1	1	1	0	0	0	0	0	-999	-999	0	0	-999	4	1	3	1	1	1	1	1	4	1	3	1	1	1	2	2	0	-999	-999	9	1	3	2	2	1	2	2	2	0	Idk lol	2	1	1
5	20	1	1	13	1	0	0	0	0	0	1	-999	-999	0	1	-999	3	1	1	1	2	1	1	1	2	1	1	1	1	1	3	2	0	-999	-999	9	3	2	2	2	3	2	3	2	0	-999	3	1	1
5	19	1	1	8	1	1	0	0	0	0	0	-999	-999	0	1	-999	8	1	5	1	3	1	1	1	7	1	4	1	3	1	4	2	0	-999	-999	8	2	2	2	2	1	1	2	2	0	Don't like it	0	1	1
5	23	1	0	1	1	1	0	0	0	0	0	-999	-999	0	0	-999	5	1	3	1	2	1	1	0	5	1	3	1	2	1	3	2	0	-999	-999	9	2	1	2	3	1	3	3	1	1	-999	0	1	1
5	21	1	0	1	1	1	0	0	0	0	0	-999	-999	0	0	-999	11	1	7	1	4	1	1	1	11	1	7	1	4	1	1	2	0	-999	-999	8	3	1	3	2	2	1	3	2	1	N/A	0	1	1
5	24	1	1	9	1	0	1	0	0	0	0	-999	-999	0	1	-999	8	1	4	1	4	1	1	1	8	1	4	1	4	1	1	2	0	-999	-999	9	2	2	3	2	3	2	2	2	2	-999	0	1	1
5	20	0	0	2	1	0	1	0	0	0	0	-999	-999	0	0	-999	12	1	7	1	5	1	1	1	12	1	7	1	5	1	1	2	0	-999	-999	9	3	3	3	3	1	2	2	1	3	-999	1	1	1
5	23	1	0	2	1	0	1	0	0	0	0	-999	-999	0	0	-999	11	1	7	1	4	1	0	0	11	1	7	1	4	1	1	2	0	-999	-999	9	1	3	3	2	2	2	2	1	1	In person	2	1	1
5	20	1	1	9	1	0	1	0	0	0	0	-999	-999	0	1	-999	6	1	4	1	2	1	1	1	6	1	4	1	2	1	4	2	0	-999	-999	1	1	1	1	1	1	2	1	1	2	-999	2	1	1
5	25	1	0	1	1	1	0	0	0	0	0	-999	-999	0	0	-999	2	1	1	1	1	1	0	1	2	1	1	1	1	1	1	2	0	-999	-999	10	2	2	1	2	1	1	1	1	2	-999	2	1	1
5	21	1	1	15	3	0	1	0	1	0	1	-999	-999	1	1	Spanish	8	1	7	1	1	1	1	1	8	1	7	1	1	1	4	2	0	-999	-999	9	3	1	2	1	2	1	3	2	1	Store	3	1	1
5	24	0	0	2	1	0	1	0	0	0	0	-999	-999	0	0	-999	9	1	6	1	3	1	1	1	9	1	6	1	3	1	1	2	0	-999	-999	9	3	3	3	2	2	1	3	1	1	-999	3	1	1
5	23	0	0	1	1	1	0	0	0	0	0	-999	-999	0	0	-999	7	1	4	1	3	1	1	1	2	1	1	1	1	1	1	2	0	-999	-999	10	3	1	1	1	2	1	2	2	2	-999	1	1	1
5	20	0	0	2	1	0	1	0	0	0	0	-999	-999	0	0	-999	4	1	2	1	2	1	1	0	3	1	1	1	2	1	1	2	0	-999	-999	10	3	2	2	3	1	1	2	3	2	-999	2	1	1
[truncated: 38 more columns]
